# Supplementary material for: Penile coital injuries in men decline after circumcision: Results from a prospective study of recently circumcised and uncircumcised men in western Kenya
Source: PLoS One. 2017 Oct 10;12(10):e0185917. doi: 10.1371/journal.pone.0185917 (PMC5634596; doi:10.1371/journal.pone.0185917)
Supplement: S1 File — (ZIP) [file pone.0185917.s001.zip]

Archive with 6 entries (6 files):
- SHABS FORM 02 - Kiswahili v2.pdf
- SHABS FORM 02 - Dholuo v2.pdf
- SHABS FORM 01 - Kiswahili v2.pdf
- SHABS FORM 01 - Dholuo v2.pdf
- SHABS FORM 01 - English v2 Demographics.pdf
- SHABS FORM 02 - English Behavioral Questionnaire v2.pdf
