# Supplementary material for: Penile coital injuries in men decline after circumcision: Results from a prospective study of recently circumcised and uncircumcised men in western Kenya
Source: PLoS One. 2017 Oct 10;12(10):e0185917. doi: 10.1371/journal.pone.0185917 (PMC5634596; doi:10.1371/journal.pone.0185917)
Supplement: S2 File — (CSV) [file pone.0185917.s002.csv]

Participants study ID	Visit number	lostv1	job	married	groupr	pnum6	conlsex	Veryfied age from DOB	luo_1	edus_1	paine	cutse	bleede	anytrme	sexsat	sores	sti6m	wash1h	drysexp	msubs
1001	1	No	0	No	Yes	1	No	19	Yes	Yes	Yes	Yes	No	Yes	No	Yes	No	No	No	Yes
1001	2	No	0	No	Yes	2	No	19	Yes	Yes	No	No	No	No	Yes	No	No	No	No	No
1001	3	No	0	Yes	Yes	1	No	19	Yes	Yes	No	No	No	No	Yes	No	No	No	No	Yes
1001	4	No	0	Yes	Yes	1	No	19	Yes	Yes	No	No	No	No	Yes	No	No	No	No	No
1001	5	No	0	Yes	Yes	1	Yes	19	Yes	Yes	No	No	No	No	Yes	No	No	No	No	Yes
1002	1	No	0	No	Yes	0		20	Yes	Yes						No		No
1002	2	No	0	No	Yes	0		20	Yes	Yes						No		No
1002	3	No	0	No	Yes	0		20	Yes	Yes						No		No
1002	4	No	0	No	Yes	0		20	Yes	Yes						No		No
1002	5	No	0	No	Yes	0		20	Yes	Yes						No		No
1003	1	No	1	Yes	Yes	1	No	33	Yes	Yes	No	Yes	Yes	Yes	Yes	No		No	Yes	No
1003	2	No	1	Yes	Yes	1	No	33	Yes	Yes	No	No	No	No	Yes	No	No	No	Yes	No
1003	3	No	1	Yes	Yes	1	No	33	Yes	Yes	No	No	No	No	Yes	No	No	Yes	Yes	No
1003	4	No	1	Yes	Yes	1	No	33	Yes	Yes	No	No	No	No	Yes	No	No	Yes	Yes	No
1003	5	No	1	Yes	Yes	1		33	Yes	Yes	No	No	No	No	Yes	No		No	Yes	No
1004	1	No	0	No	Yes	0	No	19	Yes	Yes						No	No	Yes	No	No
1004	2	No	1	No	Yes	0	Yes	19	Yes	Yes						No	No	No	No	No
1004	3	No	1	No	Yes	0	Yes	19	Yes	Yes						No	No	Yes	No	No
1004	4	No	1	Yes	Yes	1	No	19	Yes	Yes	No	No	No	No	Yes	No	No	Yes	No	No
1004	5	No	1	Yes	Yes	1	No	19	Yes	Yes	No	No	No	No	No	No	No	No	No	No
1005	1	No	0	No	Yes	0		19	No	Yes						No		No
1005	3	No	0	No	Yes	0		19	No	Yes						No		No
1005	5	No	0	No	Yes	0	Yes	19	No	Yes						No	No	Yes	No	No
1006	1	No	0	No	Yes	1	Yes	20	Yes	Yes	No	No	No	No	Yes	No	No	Yes	Yes	No
1006	2	No	0	No	Yes	0	Yes	20	Yes	Yes						No	No	Yes	Yes	No
1006	3	No	0	Yes	Yes	3		20	Yes	Yes	No	No	No	No	Yes	No	No	No	Yes	No
1006	4	No	0	No	Yes	2	Yes	20	Yes	Yes	No	No	No	No	Yes	No	No	Yes	Yes	No
1006	5	No	0	Yes	Yes	2	No	20	Yes	Yes	No	No	No	No	Yes	No	No	Yes	Yes	No
1007	1	No	0	No	Yes	0		18	Yes	Yes						No		No
1007	2	No	0	No	Yes	0		18	Yes	Yes						No		No
1007	3	No	0	No	Yes	0		18	Yes	Yes						No		No
1007	4	No	0	No	Yes	0		18	Yes	Yes						No		No
1007	5	No	0	No	Yes	0		18	Yes	Yes						No		No
1008	1	No	1	Yes	Yes	1	Yes	25	No	No	No	Yes	No	Yes	Yes	No	No	No	Yes	No
1008	2	No	1	Yes	Yes	3	Yes	25	No	No	No	No	No	No	Yes	No	No	Yes	Yes	No
1008	3	No	1	Yes	Yes	0	Yes	25	No	No						No	No	No	Yes	No
1008	4	No	1	Yes	Yes	1	Yes	25	No	No	No	Yes	No	Yes	Yes	No	No	No	Yes	No
1008	5	No	1	Yes	Yes	0	Yes	25	No	No						No	No	Yes	Yes	No
1009	1	No	0	No	Yes	1	Yes	20	Yes	No	No	Yes	Yes	Yes	No	No	No	Yes	No	No
1009	2	No	0	Yes	Yes	1	Yes	20	Yes	No	No	No	No	No	Yes	No	No	Yes	No	No
1009	3	No	0	Yes	Yes	1	Yes	20	Yes	No	Yes	No	No	Yes	Yes	No	No	Yes	No	No
1009	4	No	1	No	Yes	1	Yes	20	Yes	No	No	No	No	No	Yes	No	No	Yes	No	No
1009	5	No	0	Yes	Yes	1	No	20	Yes	No	No	No	No	No	Yes	No	No	Yes	No	No
1010	1	No	0	No	Yes	0		19	Yes	Yes						No		No
1010	2	No	0	No	Yes	0	Yes	19	Yes	Yes	No	No	No	No	No	No		No	No	No
1010	3	No	0	Yes	Yes	0		19	Yes	Yes						No		No
1010	4	No	0	Yes	Yes	0		19	Yes	Yes						No		No
1010	5	No	0	Yes	Yes	2	Yes	19	Yes	Yes	No	No	No	No	No	No	No	No	No	No
1011	1	No	0	No	Yes	0	No	22	No	No						No	No	Yes	No	No
1011	2	No	0	Yes	Yes	1	Yes	22	No	No	No	No	No	No	No	No	No	Yes	No	No
1011	3	No	0	No	Yes	0		22	No	No						No		No
1011	4	No	0	Yes	Yes	1	Yes	22	No	No	No	No	No	No	No	No	No	Yes	Yes	No
1011	5	No	0	Yes	Yes	0		22	No	No						No		No
1012	1	Yes	0	Yes	Yes	0	No	23	No	No						No	No	Yes	No	No
1013	1	No	1	Yes	Yes	1	No	29	Yes	Yes	Yes	Yes	No	Yes	Yes	No	No	No	No	No
1013	3	No	1	Yes	Yes	1	No	29	Yes	Yes	No	No	No	No	Yes	No	No	No	No	Yes
1013	4	No	1	No	Yes	1	No	29	Yes	Yes	Yes	Yes	No	Yes	Yes	No	No	Yes	No	Yes
1013	5	No	1	No	Yes	1	No	29	Yes	Yes	No	Yes	No	Yes	Yes	No	No	No	No	Yes
1014	1	No	0	No	Yes	0	No	28	Yes	Yes						No	No	Yes	No	No
1014	2	No	0	Yes	Yes	0	Yes	28	Yes	Yes						No	No	Yes	Yes	No
1014	3	No	0	No	Yes	3	No	28	Yes	Yes	No	No	No	No	Yes	No	No	No	Yes	No
1014	4	No	0	Yes	Yes	0	Yes	28	Yes	Yes						No	No	No	No	No
1014	5	No	0	No	Yes	0	Yes	28	Yes	Yes						No	No	Yes	Yes	No
1015	1	No	0	No	Yes	1	No	20	Yes	No	No	No	No	No	Yes	No	No	Yes	Yes	No
1015	2	No	0	No	Yes	1	No	20	Yes	No	No	No	No	No	Yes	No	No	No	Yes	No
1015	3	No	0	No	Yes	1	No	20	Yes	No	No	No	No	No	Yes	No	No	Yes	Yes	No
1015	4	No	0	No	Yes	2	Yes	20	Yes	No	No	No	No	No	Yes	No	No	Yes	Yes	No
1015	5	No	1	No	Yes	1	No	20	Yes	No	No	No	No	No	Yes	No	No	Yes	Yes	No
1016	1	No	0	No	Yes	0	No	20	No	Yes						No	No	Yes	No	No
1016	2	No	0	Yes	Yes	3		20	No	Yes	Yes	No	No	Yes	Yes	No	No	No	No	No
1016	3	No	1	Yes	Yes	1	No	20	No	Yes	No	No	No	No	Yes	No	No	No	No	No
1016	4	No	1	Yes	Yes	1	Yes	20	No	Yes	No	No	No	No	Yes	No	No	Yes	No	No
1016	5	No	0	Yes	Yes	1	Yes	20	No	Yes	No	No	No	No	Yes	No	No	No	Yes	No
1017	1	No	1	Yes	Yes	1	No	22	No	Yes	No	No	No	No	Yes	No	No	Yes	No	No
1017	2	No	1	Yes	Yes	1	Yes	22	No	Yes	No	No	No	No	Yes	No	No	No		No
1017	3	No	1	Yes	Yes	1	No	22	No	Yes	No	No	No	No	Yes	No	No	Yes	No	No
1017	4	No	1	Yes	Yes	1	No	22	No	Yes	No	No	No	No	Yes	No	No	Yes	Yes	No
1017	5	No	1	Yes	Yes	1	Yes	22	No	Yes	No	No	No	No	No	No	No	No	No	No
1018	1	No	1	No	Yes	1	No	28	Yes	Yes	No	No	No	No	Yes	No	No	Yes	Yes	No
1018	2	No	1	Yes	Yes	1	No	28	Yes	Yes	No	No	No	No	Yes	No	No	Yes	Yes	No
1018	3	No	1	Yes	Yes	1	No	28	Yes	Yes	No	No	No	No	No	No	No	Yes	Yes	No
1018	5	No	1	No	Yes	2	No	28	Yes	Yes	No	No	No	No	No	No	No	Yes	Yes	No
1019	1	No	0	No	Yes	1	No	18	Yes	Yes	No	No	No	No	Yes	No	No	No	No	No
1019	2	No	0	No	Yes	1	Yes	18	Yes	Yes	Yes	No	No	Yes	Yes	Yes	Yes	Yes	Yes	No
1019	3	No	0	No	Yes	2	Yes	18	Yes	Yes	No	Yes	No	Yes	Yes	Yes	Yes	No	Yes	No
1019	4	No	0	No	Yes	1	No	18	Yes	Yes	Yes	No	No	Yes	Yes	Yes	No	No	Yes	No
1019	5	No	0	No	Yes	2	Yes	18	Yes	Yes	No	No	No	No	Yes	No	Yes	No	Yes	No
1020	1	No	0	No	Yes	1	No	20	Yes	No	No	No	No	No	Yes	Yes	No	No	Yes	No
1020	2	No	1	No	Yes	2	No	20	Yes	No	No	No	No	No	Yes	No	No	No	No	No
1020	3	No	1	No	Yes	2	No	20	Yes	No	No	No	No	No	Yes	No	No	No	Yes	No
1020	4	No	1	Yes	Yes	1	No	20	Yes	No	No	No	No	No	Yes	No	No	No	No	No
1020	5	No	1	No	Yes	2	No	20	Yes	No	No	No	No	No	Yes	No	No	Yes	Yes	No
1021	1	No	0	No	Yes	2	No	24	Yes	Yes	No	Yes	No	Yes	Yes	No	No	Yes	No	No
1021	2	No	0	Yes	Yes	2	Yes	24	Yes	Yes	No	No	No	No	Yes	No	No	Yes	No	No
1021	4	No	1	No	Yes	1	Yes	24	Yes	Yes	No	No	No	No	Yes	No	No	Yes	No	No
1021	5	No	1	No	Yes	3		24	Yes	Yes						No		No
1022	1	No	1	Yes	Yes	1	No	34	Yes	Yes	No	Yes	Yes	Yes	Yes	No	No	No	No	No
1022	2	No	1	Yes	Yes	1	No	34	Yes	Yes	No	No	No	No	Yes	No	No	Yes	No	No
1022	3	No	1	Yes	Yes	1	No	34	Yes	Yes	Yes	Yes	Yes	Yes	Yes	No	No	Yes	No	No
1022	4	No	1	Yes	Yes	1	No	34	Yes	Yes	No	No	No	No	Yes	No	No	Yes	No	No
1022	5	No	1	Yes	Yes	1	No	34	Yes	Yes	No	No	No	No	Yes	No	No	Yes	No	No
1023	1	No	0	No	Yes	0		22	Yes	Yes	Yes	Yes	No	Yes	Yes	No		No
1023	2	No	0	No	Yes	0		22	Yes	Yes						No		No
1023	3	No	0	No	Yes	1	No	22	Yes	Yes	Yes	No	No	Yes	Yes	No	No	No	No	No
1023	4	No	0	Yes	Yes	2	Yes	22	Yes	Yes	Yes	Yes	No	Yes	Yes	No	No	No	No	No
1023	5	No	1	No	Yes	1	Yes	22	Yes	Yes	No	No	No	No	Yes	No	No	Yes	No	No
1024	1	No	0	No	Yes	0		18	Yes	Yes	No	No	No	No	No	No		No
1024	2	No	0	No	Yes	0		18	Yes	Yes						No		No
1024	3	No	0	No	Yes	0		18	Yes	Yes	No	No	No	No	No	No		No
1024	4	No	0	No	Yes	0		18	Yes	Yes	No	No	No	No	No	No		No
1024	5	No	0	No	Yes	0	Yes	18	Yes	Yes						No	No	Yes	No	No
1025	1	No	1	Yes	Yes	1	No	32	Yes	No	Yes	Yes	Yes	Yes	Yes	No	No	Yes	No	No
1025	2	No	1	Yes	Yes	1	No	32	Yes	No	No	No	No	No	Yes	No	No	Yes	Yes	Yes
1025	3	No	1	Yes	Yes	1	Yes	32	Yes	No	No	No	No	No	Yes	No	No	Yes	Yes	No
1025	4	No	0	Yes	Yes	1	No	32	Yes	No	Yes	Yes	Yes	Yes	Yes	No	No	Yes	Yes	No
1025	5	No	0	Yes	Yes	1	No	32	Yes	No	No	No	No	No	Yes	No	No	No	Yes	No
1026	1	No	0	No	Yes	1	Yes	20	Yes	No	No	Yes	No	Yes	Yes	No	No	Yes	Yes	No
1026	2	No	0	No	Yes	2	No	20	Yes	No	No	No	No	No	Yes	No	No	Yes	Yes	No
1026	3	No	0	Yes	Yes	2	No	20	Yes	No	No	No	No	No	Yes	No	No	Yes	Yes	No
1026	4	No	0	No	Yes	1	No	20	Yes	No	No	No	No	No	Yes	No	No	No	Yes	No
1026	5	No	0	Yes	Yes	1	No	20	Yes	No	No	No	No	No	Yes	No	No	No	Yes	No
1027	1	No	0	No	Yes	2	No	23	Yes	No	No	Yes	Yes	Yes	No	No	No	Yes	No	No
1027	3	No	0	No	Yes	3		23	Yes	No	No	No	No	No	Yes	No		No
1027	5	No	1	No	Yes	3		23	Yes	No						No		No	No	Yes
1028	1	No	0	No	Yes	0	No	18	Yes	Yes						No	No	Yes	No	No
1028	2	No	0	No	Yes	0		18	Yes	Yes						No		No
1028	3	No	0	No	Yes	0		18	Yes	Yes						No		No
1028	4	No	0	No	Yes	0	No	18	Yes	Yes						No	No	Yes	No	No
1028	5	No	0	No	Yes	0		18	Yes	Yes						No		No
1029	1	No	1	Yes	Yes	1	Yes	22	Yes	No	No	No	No	No	Yes	No	No	Yes	Yes	No
1029	2	No	1	Yes	Yes	1	Yes	22	Yes	No	No	No	No	No	Yes	No	No	Yes	No	No
1029	3	No	1	Yes	Yes	1	No	22	Yes	No	No	No	No	No	Yes	No	No	No	No	No
1029	4	No	1	No	Yes	1	Yes	22	Yes	No	No	No	No	No	Yes	No	No	Yes	Yes	No
1029	5	No	1	No	Yes	1	Yes	22	Yes	No	No	No	No	No	Yes	No	No	Yes	No	No
1030	1	No	1	Yes	Yes	0	Yes	21	Yes	No						No	No	Yes	No	No
1030	2	No	1	Yes	Yes	1	Yes	21	Yes	No	No	No	No	No	Yes	No	No	Yes	No	Yes
1030	3	No	1	Yes	Yes	2	Yes	21	Yes	No	No	No	No	No	Yes	No	No	Yes	No	No
1030	4	No	1	Yes	Yes	1	No	21	Yes	No	No	Yes	No	Yes	Yes	No	No	Yes	No	No
1030	5	No	1	Yes	Yes	2	Yes	21	Yes	No	No	No	No	No	Yes	No	No	Yes	No	No
1031	1	No	0	Yes	Yes	1	Yes	18	Yes	Yes	No	No	No	No	Yes	No	No	No	Yes	No
1031	2	No	0	No	Yes	0	Yes	18	Yes	Yes						No	No	Yes	Yes	No
1031	4	No	0	No	Yes	0		18	Yes	Yes						Yes		No
1031	5	No	0	Yes	Yes	3		18	Yes	Yes	No	No	No	No	Yes	No		No
1032	1	No	0	Yes	Yes	2	No	22	Yes	Yes	Yes	Yes	Yes	Yes	Yes	No	No	Yes	No	No
1032	2	No	1	Yes	Yes	3		22	Yes	Yes	No	No	No	No	Yes	No		No
1032	3	No	1	Yes	Yes	2	Yes	22	Yes	Yes	No	No	No	No	Yes	No	No	Yes	No	No
1032	4	No	1	Yes	Yes	2	Yes	22	Yes	Yes	No	No	No	No	Yes	No	No	No	No	No
1032	5	No	0	Yes	Yes	3		22	Yes	Yes	No	No	No	No	Yes	No		No
1033	1	No	1	No	Yes	0	No	21	No	No						No	No	No	No	Yes
1033	2	No	1	No	Yes	2	No	21	No	No	No	No	Yes	Yes	No	No	No	Yes	Yes	Yes
1033	3	No	1	Yes	Yes	2	No	21	No	No	No	Yes	Yes	Yes	No	No	No	No	No	Yes
1033	4	No	1	Yes	Yes	2	Yes	21	No	No	No	No	No	No	No	No	No	Yes	Yes	Yes
1034	1	No	1	No	Yes	2	No	21	Yes	Yes	Yes	Yes	Yes	Yes	No	No	No	Yes	Yes	Yes
1034	2	No	1	No	Yes	2	Yes	21	Yes	Yes	No	No	No	No	Yes	No	No	No	Yes	No
1034	3	No	1	Yes	Yes	2	No	21	Yes	Yes	No	No	No	No	Yes	No	No	Yes	Yes	No
1034	4	No	1	No	Yes	2	Yes	21	Yes	Yes	No	No	No	No	No	No	No	No	Yes	No
1034	5	No	0	No	Yes	1	No	21	Yes	Yes	No	No	No	No	Yes	No	No	Yes	No	No
1035	1	Yes	1	No	Yes	1	No	26	Yes	Yes	No	No	No	No	Yes	No	No	Yes	Yes	No
1036	1	No	0	No	Yes	3		19	Yes	Yes	No	Yes	No	Yes	Yes	No		No
1036	2	No	1	No	Yes	1	No	19	Yes	Yes	No	No	No	No	Yes	No	Yes	No	Yes	No
1036	3	No	1	Yes	Yes	1	Yes	19	Yes	Yes	No	No	No	No	Yes	No	No	No	No	No
1036	4	No	0	Yes	Yes	2	No	19	Yes	Yes	No	No	No	No	Yes	No	No	No	No	Yes
1036	5	No	0	Yes	Yes	1	No	19	Yes	Yes	No	No	No	No	Yes	No	No	No	No	No
1037	1	No	0	No	Yes	2	No	23	Yes	Yes	No	Yes	No	Yes	Yes	No	No	No	Yes	No
1037	2	No	1	Yes	No	2	No	23	Yes	Yes	Yes	Yes	Yes	Yes	No	Yes	Yes	No	Yes	No
1038	1	No	1	Yes	Yes	3	No	24	Yes	No	No	Yes	No	Yes	Yes	No		No
1038	2	No	1	Yes	Yes	2	No	24	Yes	No	No	Yes	No	Yes	Yes	No	No	No	Yes	No
1038	3	No	1	Yes	Yes	2	No	24	Yes	No	No	No	No	No	Yes	No	No	No	Yes	No
1038	4	No	1	Yes	Yes	2	No	24	Yes	No	No	Yes	No	Yes	Yes	No	No	No	Yes	No
1038	5	No	1	Yes	Yes	2	No	24	Yes	No	No	No	No	No	Yes	No	No	No	Yes	No
1039	1	No	1	No	Yes	3		22	Yes	Yes	Yes	Yes	Yes	Yes	No	No		No
1039	2	No	0	No	Yes	3		22	Yes	Yes	Yes	Yes	No	Yes	Yes	No		No
1039	3	No	0	No	Yes	1	No	22	Yes	Yes	Yes	No	No	Yes	Yes	No	No	No	No	No
1039	5	No	1	No	Yes	0	Yes	22	Yes	Yes						No	No	Yes	No	No
1040	1	No	1	No	Yes	1	No	29	Yes	Yes	No	Yes	No	Yes	Yes	No	No	No	No	No
1040	2	No	0	No	Yes	1	No	29	Yes	Yes	No	No	No	No	Yes	No	No	No	No	Yes
1040	3	No	0	No	Yes	1	No	29	Yes	Yes	Yes	Yes	Yes	Yes	Yes	No	No	Yes	No	Yes
1040	5	No	1	Yes	Yes	1	No	29	Yes	Yes	No	No	No	No	Yes	No	No	Yes	No	No
1041	1	No	0	No	Yes	1	Yes	24	Yes	Yes	No	Yes	Yes	Yes	Yes	No	No	Yes	No	No
1041	2	No	1	No	Yes	2	No	24	Yes	Yes	No	Yes	No	Yes	Yes	No	No	Yes	No	No
1041	3	No	0	Yes	Yes	2	No	24	Yes	Yes	No	No	No	No	No	No	No	No	No	No
1041	4	No	1	No	Yes	2	No	24	Yes	Yes	No	Yes	Yes	Yes	Yes	No	No	No	No	No
1041	5	No	1	Yes	Yes	2	Yes	24	Yes	Yes	No	No	No	No	Yes	No	No	Yes	Yes	Yes
1042	1	No	0	Yes	Yes	2	Yes	22	Yes	No	No	No	No	No	No	No	No	Yes	No	No
1042	2	No	1	Yes	Yes	2	No	22	Yes	No	No	No	No	No	Yes	No	No	No	Yes	No
1043	1	No	0	No	Yes	1	Yes	19	Yes	Yes	No	No	No	No	Yes	No	No	Yes	No	No
1043	2	No	0	No	Yes	0	Yes	19	Yes	Yes						No	No	No	No	No
1043	3	No	0	No	Yes	1	Yes	19	Yes	Yes	No	No	No	No	Yes	No	No	No	No	No
1043	4	No	0	Yes	Yes	0	Yes	19	Yes	Yes						No	No	Yes	No	No
1043	5	No	0	No	Yes	0	No	19	Yes	Yes						No	No	No	No	No
1044	1	No	0	Yes	Yes	1	No	22	Yes	Yes	No	No	No	No	Yes	No	No	Yes	No	No
1044	2	No	0	No	Yes	2	No	22	Yes	Yes	No	No	No	No	Yes	No	No	No	Yes	No
1044	3	No	0	No	Yes	0	Yes	22	Yes	Yes						No	No	No	Yes	No
1044	4	No	0	No	Yes	3		22	Yes	Yes	No	No	No	No	No	No		No
1044	5	No	1	No	Yes	2	No	22	Yes	Yes	No	No	No	No	No	No	No	Yes	Yes	No
1045	1	No	1	No	Yes	1	Yes	24	Yes	Yes	No	No	No	No	Yes	No	No	Yes	No	No
1045	2	No	1	No	Yes	2	Yes	24	Yes	Yes	No	No	No	No	Yes	No	Yes	Yes	No	No
1045	3	No	0	No	Yes	2	Yes	24	Yes	Yes	No	Yes	No	Yes	Yes	No	No	No	No	No
1045	4	No	0	No	Yes	2	Yes	24	Yes	Yes	Yes	Yes	No	Yes	Yes	No	No	Yes	No	No
1045	5	No	0	No	Yes	2	Yes	24	Yes	Yes	Yes	No	No	Yes	Yes	No	No	Yes	No	No
1046	1	No	0	No	Yes	0	No	22	Yes	Yes						No	No	Yes	No	No
1046	2	No	0	Yes	Yes	1	Yes	22	Yes	Yes	No	No	No	No	Yes	No	No	Yes	No	No
1046	3	No	0	Yes	Yes	1	Yes	22	Yes	Yes	No	No	No	No	Yes	No	No	No	No	No
1046	4	No	0	No	Yes	1	Yes	22	Yes	Yes	No	No	No	No	Yes	No	No	Yes	No	No
1046	5	No	0	Yes	Yes	1	Yes	22	Yes	Yes	No	No	No	No	Yes	No	No	Yes	No	No
1047	1	No	0	No	Yes	1	No	21	Yes	Yes	No	No	No	No	Yes	No	No	No	No	No
1047	2	No	1	No	Yes	1	Yes	21	Yes	Yes	No	No	No	No	Yes	No	No	No	No	No
1047	3	No	1	No	Yes	1	Yes	21	Yes	Yes	No	No	No	No	Yes	No	No	Yes	No	No
1047	4	No	1	No	Yes	1	Yes	21	Yes	Yes	No	No	No	No	Yes	No	No	Yes	Yes	No
1047	5	No	1	No	Yes	1	Yes	21	Yes	Yes	No	No	No	No	Yes	No	No	Yes	Yes	No
1048	1	No	1	Yes	Yes	1	No	31	Yes	Yes	Yes	Yes	No	Yes	Yes	Yes	Yes	No	No	No
1048	2	No	1	Yes	Yes	1	No	31	Yes	Yes	No	No	No	No	Yes	No	No	No	No	No
1048	4	No	1	Yes	Yes	1	No	31	Yes	Yes	No	No	No	No	Yes	No	No	No	No	No
1048	5	No	1	Yes	Yes	1	No	31	Yes	Yes	No	No	No	No	Yes	No	No	No	No	No
1049	1	No	1	No	Yes	2	Yes	24	Yes	Yes	Yes	Yes	Yes	Yes	Yes	No	No	No	No	No
1049	2	No	1	Yes	Yes	2	Yes	24	Yes	Yes	No	No	No	No	Yes	No	No	Yes	No	No
1049	3	No	1	No	Yes	1	Yes	24	Yes	Yes	No	No	No	No	Yes	No	No	Yes	No	No
1049	4	No	1	Yes	Yes	2	Yes	24	Yes	Yes	No	No	No	No	Yes	No	No	Yes	No	No
1049	5	No	0	No	Yes	0	Yes	24	Yes	Yes						No	No	Yes	No	No
1050	1	No	1	No	Yes	0		21	No	Yes						No		No
1050	2	No	1	No	Yes	1	Yes	21	No	Yes	No	No	No	No	No	No	No	Yes	Yes	No
1050	3	No	1	No	Yes	2	Yes	21	No	Yes	No	No	No	No	Yes	No	No	No	No	No
1050	4	No	1	Yes	Yes	0	Yes	21	No	Yes						No		No
1050	5	No	1	No	Yes	0	Yes	21	No	Yes						No	No	No	No	No
1051	1	No	0	No	Yes	1	No	19	Yes	Yes	No	No	No	No	No	Yes	No	Yes	No	No
1051	2	No	0	No	Yes	0	No	19	Yes	Yes						No		No
1051	3	No	0	No	Yes	1	No	19	Yes	Yes	Yes	Yes	Yes	Yes	Yes	No	No	Yes	No	No
1051	4	No	0	No	Yes	1	Yes	19	Yes	Yes	No	No	No	No	No	No	No	No	No	No
1051	5	No	0	No	Yes	1	Yes	19	Yes	Yes	No	No	No	No	Yes	No	No	No	No	No
1052	1	No	1	No	Yes	2	Yes	19	Yes	Yes	Yes	Yes	Yes	Yes	Yes	No	No	No	Yes	No
1052	2	No	1	Yes	Yes	2	Yes	19	Yes	Yes	Yes	No	Yes	Yes	Yes	No	No	No	Yes	No
1052	3	No	1	No	Yes	2	Yes	19	Yes	Yes	No	No	No	No	Yes	No	No	Yes	Yes	No
1052	4	No	0	Yes	Yes	2	No	19	Yes	Yes	No	No	No	No	Yes	Yes	No	No	Yes	No
1052	5	No	1	No	Yes	2	Yes	19	Yes	Yes	No	No	No	No	Yes	No	No	No	Yes	No
1053	1	No	0	Yes	Yes	3	No	29	Yes	No	No	Yes	No	Yes	Yes	No	No	No	Yes	No
1053	2	No	1	Yes	Yes	2	No	29	Yes	No	No	No	No	No	No	No	No	No	No	No
1053	3	No	1	Yes	Yes	2	No	29	Yes	No	No	No	No	No	Yes	No	No	No	Yes	No
1053	4	No	1	Yes	Yes	2	No	29	Yes	No	Yes	No	No	Yes	No	No	No	No	Yes	No
1053	5	No	1	Yes	Yes	2	No	29	Yes	No	No	No	No	No	No	No	No	No	No	No
1054	1	No	0	Yes	Yes	2	No	24	Yes	Yes	No	Yes	No	Yes	Yes	No	No	No	No	No
1054	2	No	0	Yes	Yes	2	Yes	24	Yes	Yes	No	No	No	No	Yes	No	No	No	No	No
1054	3	No	0	No	Yes	2	No	24	Yes	Yes	No	Yes	Yes	Yes	Yes	No	No	No	No	No
1054	4	No	0	Yes	Yes	2	Yes	24	Yes	Yes	No	No	No	No	No	No	No	Yes	No	No
1054	5	No	0	Yes	Yes	2	No	24	Yes	Yes	Yes	Yes	No	Yes	Yes	No	No	No	No	No
1055	1	No	0	No	Yes	2	No	28	Yes	Yes	No	No	No	No	Yes	No	Yes	Yes	No	No
1055	2	No	0	No	Yes	0	No	28	Yes	Yes						No	No	No	No	No
1055	4	No	1	No	Yes	1	No	28	Yes	Yes	No	No	No	No	Yes	No	No	Yes	No	No
1055	5	No	0	No	Yes	2	No	28	Yes	Yes	No	No	No	No	No	No	No	No	No	No
1056	1	No	0	No	Yes	1	Yes	19	Yes	Yes	No	No	Yes	Yes	No	No	No	Yes	No	No
1056	2	No	0	No	Yes	2	Yes	19	Yes	Yes	No	No	No	No	Yes	No	No	Yes	No	No
1056	3	No	0	No	Yes	1	Yes	19	Yes	Yes	No	No	No	No	Yes	No	No	No	No	No
1056	4	No	0	No	Yes	0	Yes	19	Yes	Yes						No	No	Yes	No	No
1056	5	No	0	No	Yes	1	Yes	19	Yes	Yes	No	No	No	No	Yes	No	No	No	No	No
1057	1	No	0	No	Yes	2	Yes	19	Yes	Yes	No	No	No	No	No	No	No	No	No	No
1057	2	No	0	Yes	Yes	2	Yes	19	Yes	Yes	No	No	No	No	Yes	No	No	No	No	No
1057	3	No	0	Yes	Yes	2	Yes	19	Yes	Yes	No	No	No	No	Yes	No	No	No	No	No
1057	4	No	1	Yes	Yes	2	Yes	19	Yes	Yes	No	No	No	No	Yes	No	No	No	No	No
1057	5	No	1	Yes	Yes	1	No	19	Yes	Yes	No	No	No	No	Yes	No	No	No	No	No
1058	1	Yes	0	Yes	Yes	2	No	25	Yes	No	No	No	No	No	No	No	No	Yes	Yes	No
1059	1	No	1	Yes	Yes	1	No	35	Yes	Yes	Yes	Yes	Yes	Yes	No	Yes	No	No	Yes	No
1059	2	No	1	No	Yes	2	No	35	Yes	Yes	Yes	Yes	No	Yes	Yes	No	No	Yes	Yes	No
1059	3	No	1	Yes	Yes	2	No	35	Yes	Yes	Yes	Yes	No	Yes	No	No	No	No	Yes	No
1059	4	No	1	Yes	Yes	2	No	35	Yes	Yes	No	No	No	No	Yes	No	No	No	Yes	No
1059	5	No	1	Yes	Yes	1	No	35	Yes	Yes	No	No	No	No	Yes	No	No	Yes	No	No
1060	1	No	0	No	Yes	1	Yes	18	Yes	Yes	No	Yes	No	Yes	Yes	No	No	No	No	No
1060	2	No	0	Yes	Yes	3	Yes	18	Yes	Yes	No	No	No	No	Yes	No	No	Yes	No	No
1060	4	No	0	Yes	Yes	3	Yes	18	Yes	Yes	No	No	No	No	Yes	No	No	Yes	No	Yes
1060	5	No	0	No	Yes	0	Yes	18	Yes	Yes						No	No	No	No	Yes
1061	1	No	0	Yes	Yes	1	No	31	Yes	Yes	No	No	No	No	Yes	No	No	Yes	No	No
1061	3	No	0	Yes	Yes	1	No	31	Yes	Yes	No	No	No	No	Yes	No	No	Yes	No	No
1061	4	No	1	Yes	Yes	1	No	31	Yes	Yes	No	No	No	No	Yes	No	No	No	No	No
1061	5	No	1	Yes	Yes	1	No	31	Yes	Yes	No	No	No	No	Yes	No	No	No	No	No
1062	1	No	1	No	Yes	2	Yes	23	Yes	Yes	No	No	No	No	No	No	No	Yes	No	No
1062	2	No	0	No	Yes	1	Yes	23	Yes	Yes	No	No	No	No	No	No	No	Yes	Yes	No
1062	3	No	1	No	Yes	1	Yes	23	Yes	Yes	No	No	No	No	No	No	No	Yes	No	No
1062	4	No	1	No	Yes	1	Yes	23	Yes	Yes	No	No	No	No	Yes	No	No	Yes	Yes	No
1062	5	No	1	No	Yes	0	Yes	23	Yes	Yes						No	No	Yes	No	No
1063	1	No	1	Yes	Yes	2	No	26	Yes	Yes	No	Yes	Yes	Yes	No	No	No	No	No	No
1063	2	No	0	Yes	Yes	2	Yes	26	Yes	Yes	Yes	No	No	Yes	No	No	No	Yes	No	No
1063	3	No	0	Yes	Yes	0		26	Yes	Yes						No		No
1063	4	No	0	Yes	Yes	0		26	Yes	Yes						No		No
1063	5	No	0	Yes	Yes	0	No	26	Yes	Yes						Yes		No
1064	1	No	0	No	Yes	0		25	Yes	Yes						No		No
1064	2	No	0	No	Yes	2	Yes	25	Yes	Yes	No	No	No	No	Yes	Yes	No	No	No	No
1064	3	No	1	No	Yes	1	No	25	Yes	Yes	No	Yes	Yes	Yes	Yes	No	No	No	No	No
1064	4	No	0	No	Yes	1	Yes	25	Yes	Yes	No	No	No	No	Yes	No	No	No	No	No
1064	5	No	0	Yes	Yes	1	Yes	25	Yes	Yes	No	No	No	No	Yes	Yes	No	No	No	No
1065	1	Yes	0	No	Yes	2	Yes	19	Yes	No	No	Yes	No	Yes	No	No	No	Yes	No	No
1066	1	No	1	Yes	Yes	1	No	35	Yes	Yes	Yes	Yes	No	Yes	Yes	Yes		No
1066	2	No	1	Yes	Yes	1	No	35	Yes	Yes	No	No	No	No	Yes	No	No	No	No	No
1066	3	No	1	Yes	Yes	1	No	35	Yes	Yes	No	No	Yes	Yes	No	No	No	No	No	No
1066	4	No	1	Yes	Yes	1	No	35	Yes	Yes	No	No	No	No	Yes	No	No	No	Yes	No
1066	5	No	1	Yes	Yes	1	No	35	Yes	Yes	No	No	No	No	Yes	No	No	Yes	Yes	No
1067	1	No	0	Yes	Yes	1	No	32	Yes	No	Yes	Yes	Yes	Yes	Yes	No		No
1067	2	No	1	Yes	Yes	1	No	32	Yes	No	No	No	No	No	Yes	No	No	No	No	No
1067	3	No	1	Yes	Yes	1	No	32	Yes	No	No	No	No	No	Yes	No	No	No	Yes	No
1067	4	No	1	Yes	Yes	1	No	32	Yes	No	Yes	No	No	Yes	No	No	No	No	Yes	No
1067	5	No	1	Yes	Yes	2	No	32	Yes	No	No	Yes	No	Yes	Yes	No	No	No	Yes	No
1068	1	No	0	Yes	Yes	1	Yes	22	Yes	Yes	Yes	No	No	Yes	Yes	No	No	Yes	No	No
1068	2	No	1	No	Yes	1	No	22	Yes	Yes	No	No	No	No	Yes	No	No	No	No	No
1068	3	No	0	No	Yes	1	Yes	22	Yes	Yes	No	No	No	No	Yes	No	No	No	No	No
1068	4	No	1	No	Yes	1	Yes	22	Yes	Yes	No	No	No	No	Yes	No	No	Yes	No	No
1068	5	No	1	No	Yes	2	Yes	22	Yes	Yes	No	No	No	No	Yes	No	No	No	No	No
1069	1	No	1	Yes	Yes	1	No	26	No	Yes	No	No	No	No	Yes	No	No	No	Yes	No
1069	2	No	1	Yes	Yes	1	No	26	No	Yes	No	No	No	No	Yes	No	No	Yes	Yes	No
1069	4	No	0	Yes	Yes	1	No	26	No	Yes	No	No	No	No	Yes	No	No	Yes	Yes	No
1069	5	No	0	Yes	Yes	1	No	26	No	Yes	No	No	No	No	Yes	No	No	No	Yes	No
1071	1	No	1	Yes	Yes	1	No	27	Yes	No	No	No	No	No	Yes	No	No	Yes	No	No
1071	2	No	1	Yes	Yes	1	Yes	27	Yes	No	Yes	No	No	Yes	Yes	No	No	Yes	Yes	No
1071	3	No	1	Yes	Yes	1	No	27	Yes	No	No	No	No	No	Yes	No	No	Yes	Yes	No
1071	4	No	1	Yes	Yes	1	No	27	Yes	No	No	No	No	No	Yes	No	No	Yes	Yes	No
1071	5	No	1	Yes	Yes	1	No	27	Yes	No	No	No	No	No	Yes	No	No	Yes	Yes	No
1072	1	No	1	No	No	1	No	18	Yes	No	No	Yes	No	Yes	No	No	No	No	No	No
1072	2	No	1	No	No	1	No	18	Yes	No	No	Yes	No	Yes	No	No	No	Yes	No	No
1072	3	No	1	No	Yes	2	No	18	Yes	No	No	No	No	No	Yes	No	No	No	No	No
1072	4	No	1	No	Yes	2	No	18	Yes	No	No	Yes	No	Yes	No	No	No	No	No	No
1072	5	No	0	Yes	Yes	2	No	18	Yes	No	No	No	No	No	No	No	No	No	No	No
1073	1	No	0	No	No	1	Yes	19	Yes	Yes	No	No	No	No	Yes	No	No	No	No	No
1073	2	No	0	No	No	3	Yes	19	Yes	Yes	Yes	Yes	Yes	Yes	Yes	No		No
1073	3	No	0	No	No	0	Yes	19	Yes	Yes						No	No	Yes	No	No
1073	5	No	0	No	No	0	Yes	19	Yes	Yes						No	No	Yes	No	No
1074	1	No	1	No	Yes	0	No	35	Yes	Yes						No	No	No	No	No
1074	2	No	0	Yes	Yes	1	No	35	Yes	Yes	No	No	No	No	No	No	No	No	No	No
1074	3	No	1	Yes	Yes	1	No	35	Yes	Yes	No	No	No	No	Yes	No	No	No	No	No
1074	4	No	0	Yes	Yes	3		35	Yes	Yes	No	No	No	No	No	No		No
1074	5	No	0	Yes	Yes	3		35	Yes	Yes	No	No	No	No	No	No		No
1075	1	No	0	Yes	No	2	No	19	Yes	Yes	Yes	Yes	No	Yes	Yes	No	No	No	No	No
1075	2	No	1	Yes	No	2	No	19	Yes	Yes	Yes	Yes	No	Yes	Yes	No	No	No	No	No
1075	3	No	0	Yes	No	2	No	19	Yes	Yes	Yes	Yes	No	Yes	Yes	No	No	No	No	No
1075	4	No	1	Yes	No	1	No	19	Yes	Yes	No	No	No	No	Yes	No	No	No	No	No
1075	5	No	0	No	No	2	No	19	Yes	Yes	Yes	Yes	No	Yes	No	No	No	Yes	No	No
1076	1	No	0	Yes	No	2	No	32	Yes	Yes	Yes	Yes	Yes	Yes	Yes	Yes	No	Yes	Yes	No
1076	2	No	1	Yes	No	2	Yes	32	Yes	Yes	No	Yes	Yes	Yes	Yes	No	No	No	Yes	Yes
1076	3	No	1	Yes	No	2	Yes	32	Yes	Yes	Yes	Yes	Yes	Yes	Yes	Yes	No	No	No	Yes
1076	4	No	1	Yes	No	2	Yes	32	Yes	Yes	Yes	Yes	No	Yes	Yes	Yes	No	No	Yes	No
1076	5	No	1	Yes	No	2	Yes	32	Yes	Yes	Yes	Yes	Yes	Yes	No	Yes	No	Yes	Yes	Yes
1077	1	No	0	Yes	No	1	Yes	33	Yes	Yes	No	No	No	No	Yes	No	No	No	No	No
1077	2	No	1	Yes	No	1	Yes	33	Yes	Yes	No	Yes	No	Yes	Yes	No	No	No	No	No
1077	3	No	0	Yes	No	1	Yes	33	Yes	Yes	Yes	Yes	Yes	Yes	Yes	No	No	No	Yes	No
1077	4	No	0	No	No	1	Yes	33	Yes	Yes	No	No	No	No	Yes	No	No	No	No	No
1077	5	No	0	Yes	No	1	Yes	33	Yes	Yes	No	Yes	No	Yes	Yes	No	No	No	No	No
1078	1	No	0	No	Yes	0	No	20	Yes	Yes						No	No	Yes	No	No
1078	2	No	1	No	Yes	2	Yes	20	Yes	Yes	Yes	No	No	Yes	Yes	No	No	No	No	No
1078	3	No	0	No	Yes	2	Yes	20	Yes	Yes	Yes	No	No	Yes	Yes	No	No	No	No	No
1078	4	No	1	No	Yes	0	Yes	20	Yes	Yes						Yes	No	No	No	No
1078	5	No	1	No	Yes	2	Yes	20	Yes	Yes	Yes	No	No	Yes	Yes	No	No	No	No	No
1079	1	No	0	No	Yes	1	Yes	22	Yes	Yes	Yes	Yes	No	Yes	Yes	Yes	No	No	No	No
1079	2	No	1	No	Yes	1	Yes	22	Yes	Yes	No	No	No	No	Yes	No	No	Yes	No	No
1079	3	No	1	No	Yes	0	No	22	Yes	Yes						No	Yes	No	No	No
1079	4	No	1	No	Yes	1	Yes	22	Yes	Yes	No	No	No	No	Yes	No	No	Yes	No	No
1079	5	No	0	No	Yes	1	Yes	22	Yes	Yes	No	No	No	No	Yes	No	No	Yes	No	No
1080	1	No	1	Yes	Yes	3	No	35	Yes	Yes	No	No	No	No	Yes	No		No
1080	2	No	1	Yes	Yes	1	No	35	Yes	Yes	No	No	No	No	Yes	No	No	No	No	No
1080	3	No	1	Yes	Yes	2	No	35	Yes	Yes	No	No	No	No	Yes	No	No	Yes	Yes	No
1080	4	No	1	Yes	Yes	2	No	35	Yes	Yes	No	No	No	No	Yes	No	No	No	Yes	No
1080	5	No	1	Yes	Yes	1	No	35	Yes	Yes	No	No	No	No	Yes	No	No	Yes	No	No
1081	1	No	1	No	Yes	0		20	Yes	No						No		No
1081	2	No	1	No	Yes	0		20	Yes	No						No		No
1081	3	No	0	No	Yes	0		20	Yes	No						No		No
1081	4	No	1	No	Yes	0	Yes	20	Yes	No						Yes	No	No	No	No
1081	5	No	1	No	Yes	1	Yes	20	Yes	No	No	No	No	No	No	No	No	No	No	No
1082	1	No	1	No	Yes	2	Yes	22	Yes	Yes	No	No	No	No	Yes	No	No	No	No	No
1082	2	No	1	No	Yes	2	No	22	Yes	Yes	No	No	No	No	Yes	No	No	No	No	No
1082	3	No	1	No	Yes	1	Yes	22	Yes	Yes	No	No	No	No	Yes	No	No	Yes	No	No
1082	4	No	1	No	Yes	1	No	22	Yes	Yes	No	No	No	No	Yes	No	No	Yes	Yes	No
1082	5	No	1	Yes	Yes	1	No	22	Yes	Yes	No	No	No	No	Yes	No	No	Yes	Yes	No
1083	1	No	0	No	Yes	0		18	Yes	Yes						No		No
1083	2	No	0	No	Yes	0		18	Yes	Yes						No		No
1083	3	No	0	No	Yes	0		18	Yes	Yes						No		No
1083	4	No	0	No	Yes	0		18	Yes	Yes						No		No
1083	5	No	0	No	Yes	0		18	Yes	Yes						No		No
1084	1	No	0	No	No	2	Yes	27	Yes	Yes	Yes	Yes	Yes	Yes	No	No	No	Yes	No	Yes
1084	2	No	0	No	No	2	Yes	27	Yes	Yes	Yes	Yes	No	Yes	Yes	Yes	Yes	Yes	No	No
1084	3	No	1	No	No	2	No	27	Yes	Yes	No	Yes	No	Yes	Yes	No	No	No	No	No
1084	4	No	1	No	No	3		27	Yes	Yes	No	Yes	No	Yes	Yes	No		No
1084	5	No	1	No	No	1		27	Yes	Yes	No	No	No	No	No	Yes		No
1085	1	No	0	Yes	No	2	Yes	21	No	Yes	No	No	No	No	Yes	No	No	No	No	No
1085	2	No	0	No	No	2	Yes	21	No	Yes	Yes	Yes	No	Yes	Yes	No	No	No	No	No
1085	3	No	1	Yes	Yes	2	No	21	No	Yes	No	No	No	No	Yes	Yes	No	No	No	No
1085	4	No	1	Yes	Yes	1	No	21	No	Yes	Yes	No	No	Yes	No	No	No	Yes	No	No
1085	5	No	1	Yes	Yes	1		21	No	Yes	No	No	No	No	Yes	No		No
1086	1	No	0	Yes	No	3		24	Yes	Yes	No	No	Yes	Yes	Yes	No		No
1086	2	No	0	No	No	1	Yes	24	Yes	Yes	No	Yes	Yes	Yes	No	No	No	Yes	No	No
1086	3	No	0	No	No	1	Yes	24	Yes	Yes	Yes	Yes	No	Yes	Yes	No	No	No	No	No
1086	4	No	0	No	No	2	Yes	24	Yes	Yes	No	Yes	Yes	Yes	Yes	No		No
1086	5	No	0	No	No	1	Yes	24	Yes	Yes	No	Yes	Yes	Yes	No	No		No
1087	1	No	1	No	Yes	1	No	22	Yes	No	Yes	Yes	No	Yes	Yes	Yes	No	Yes	No	No
1087	3	No	0	Yes	No	3		22	Yes	No	No	No	No	No	No	No		No
1088	1	No	1	No	Yes	2	No	30	Yes	Yes	No	No	No	No	No	No	No	Yes	Yes	No
1088	4	No	0	Yes	Yes	2	No	30	Yes	Yes	No	Yes	No	Yes	Yes	No	No	Yes	No	No
1088	5	No	0	Yes	Yes	2	No	30	Yes	Yes	No	Yes	No	Yes	Yes	No	No	No	No	No
1089	1	No	0	No	Yes	0		22	No	Yes	No	No	No	No	No	No		No
1089	2	No	0	Yes	Yes	0		22	No	Yes	No	No	No	No	Yes	No		No
1089	3	No	0	No	Yes	0		22	No	Yes						No		No
1089	5	No	1	No	Yes	0	Yes	22	No	Yes						No	No	No	No	No
1090	1	No	0	Yes	No	1	Yes	20	Yes	Yes	No	No	No	No	Yes	No	No	No	No	No
1090	2	No	0	No	No	2	No	20	Yes	Yes	No	No	No	No	Yes	No	No	No	No	No
1090	3	No	0	Yes	Yes	1	No	20	Yes	Yes	No	No	No	No	Yes	No	No	Yes	No	No
1090	4	No	0	Yes	Yes	1	Yes	20	Yes	Yes	No	No	No	No	Yes	No	No	No	No	No
1090	5	No	0	Yes	Yes	1	Yes	20	Yes	Yes	No	No	No	No	Yes	No	No	Yes	No	No
1091	1	No	0	No	Yes	0	No	19	Yes	Yes						No	No	No	No	No
1091	2	No	0	No	Yes	1	No	19	Yes	Yes	No	No	No	No	Yes	No	No	Yes	No	No
1091	3	No	0	No	Yes	2	Yes	19	Yes	Yes	No	No	No	No	Yes	No	No	Yes	No	No
1091	4	No	0	No	Yes	2	Yes	19	Yes	Yes	No	No	No	No	Yes	No	No	Yes	No	No
1091	5	No	0	No	Yes	1	Yes	19	Yes	Yes	No	No	No	No	Yes	No	No	Yes	No	No
1092	1	Yes	0	No	No	0	No	31	Yes	No						Yes	No	Yes	Yes	No
1093	1	No	0	Yes	No	1	No	29	Yes	Yes	No	Yes	No	Yes	Yes	No	No	Yes	No	No
1093	2	No	0	Yes	No	2	Yes	29	Yes	Yes	Yes	Yes	Yes	Yes	Yes	No	Yes	No	No	Yes
1093	4	No	0	Yes	No	1	No	29	Yes	Yes	No	Yes	No	Yes	No	No	No	Yes	No	No
1093	5	No	1	No	No	1	No	29	Yes	Yes	No	Yes	Yes	Yes	Yes	No	No	No	Yes	No
1095	1	Yes	0	No	Yes	0		22	Yes	Yes						No		No
1096	1	No	0	No	Yes	3		21	Yes	Yes	Yes	No	No	Yes	Yes	Yes		No
1096	2	No	1	Yes	Yes	2	No	21	Yes	Yes	No	No	No	No	Yes	No	No	Yes	No	No
1096	5	No	1	No	Yes	1	Yes	21	Yes	Yes	No	No	No	No	Yes	No	No	Yes	No	No
1097	1	No	0	No	No	1	Yes	24	Yes	Yes	No	No	No	No	Yes	No	No	Yes	No	No
1097	2	No	0	Yes	No	1	No	24	Yes	Yes	No	No	No	No	Yes	No	No	No	No	No
1097	3	No	0	Yes	No	3		24	Yes	Yes	Yes	No	Yes	Yes	Yes	No		No
1097	4	No	0	No	No	2	No	24	Yes	Yes	No	No	No	No	Yes	No	No	Yes	No	No
1097	5	No	0	Yes	No	2	No	24	Yes	Yes	No	No	No	No	Yes	No	No	Yes	No	No
1098	1	No	0	Yes	No	3		20	Yes	No	No	No	No	No	Yes	No		No
1098	2	No	0	Yes	No	2	Yes	20	Yes	No	Yes	Yes	No	Yes	Yes	No	No	Yes	No	No
1098	3	No	0	Yes	No	3		20	Yes	No	Yes	Yes	No	Yes	Yes	No		No
1098	4	No	0	Yes	No	2	Yes	20	Yes	No	Yes	No	Yes	Yes	Yes	No		No
1098	5	No	0	Yes	No	2	Yes	20	Yes	No	No	Yes	Yes	Yes	Yes	No	No	No	No	No
1099	1	No	0	No	Yes	2	Yes	25	Yes	Yes	Yes	No	No	Yes	Yes	No	No	No	No	No
1099	2	No	0	No	Yes	0	Yes	25	Yes	Yes						No	No	No	No	No
1099	3	No	0	No	Yes	1	Yes	25	Yes	Yes	No	No	No	No	Yes	No	No	No	No	No
1099	4	No	0	No	Yes	0	Yes	25	Yes	Yes						No	No	No	No	No
1099	5	No	0	No	Yes	2	Yes	25	Yes	Yes	No	No	No	No	Yes	No	No	No	No	No
1100	1	No	0	No	No	0		20	Yes	Yes						No		No
1100	2	No	0	No	No	0		20	Yes	Yes						No		No
1100	3	No	0	No	No	1	Yes	20	Yes	Yes	No	Yes	No	Yes	Yes	No	No	Yes	No	No
1100	4	No	0	No	No	1	Yes	20	Yes	Yes	No	Yes	No	Yes	Yes	No	No	No	No	No
1100	5	No	0	No	Yes	1	Yes	20	Yes	Yes	No	No	No	No	Yes	No	No	Yes	No	No
1101	1	No	0	No	No	0	No	21	Yes	Yes						No	No	No	No	No
1101	2	No	0	No	No	0	No	21	Yes	Yes						No	No	Yes	No	No
1101	3	No	0	Yes	No	1	No	21	Yes	Yes	Yes	Yes	No	Yes	Yes	No	No	Yes	No	No
1101	4	No	1	No	No	1	No	21	Yes	Yes	No	Yes	No	Yes	Yes	No	No	No	No	No
1101	5	No	1	Yes	No	1	Yes	21	Yes	Yes	No	No	No	No	No	No	No	Yes	No	No
1102	1	No	1	No	Yes	0	Yes	29	No	No						No	No	Yes	Yes	No
1102	2	No	1	Yes	Yes	2	Yes	29	No	No	No	No	No	No	No	No	No	Yes	Yes	No
1102	3	No	1	Yes	Yes	1	No	29	No	No	No	No	No	No	No	No	No	Yes	No	No
1103	1	No	0	No	Yes	1	Yes	23	No	Yes	No	No	No	No	No	No	No	Yes	No	No
1103	2	No	1	Yes	Yes	2	No	23	No	Yes	No	No	No	No	Yes	No	No	Yes	No	No
1103	3	No	1	Yes	Yes	1	No	23	No	Yes	No	No	No	No	Yes	No	No	No	No	No
1103	4	No	1	Yes	Yes	2	No	23	No	Yes	No	No	No	No	Yes	No	No	Yes	No	No
1103	5	No	1	Yes	Yes	0	No	23	No	Yes						No	No	Yes	No	No
1104	1	No	1	No	No	0		27	Yes	Yes						No		No
1104	2	No	1	No	No	0	Yes	27	Yes	Yes						No	No	No	Yes	No
1104	3	No	0	No	No	0	Yes	27	Yes	Yes						No	No	No	No	No
1104	4	No	0	No	No	0		27	Yes	Yes						No		No
1104	5	No	0	No	No	0	Yes	27	Yes	Yes						No	No	Yes	Yes	No
1105	1	No	0	No	Yes	1	No	20	Yes	Yes	No	No	No	No	No	No	No	No	No	No
1105	2	No	0	No	Yes	1	Yes	20	Yes	Yes	Yes	No	No	Yes	Yes	No	No	Yes	No	No
1105	4	No	0	No	Yes	1	Yes	20	Yes	Yes	No	No	No	No	Yes	No	No	No	No	No
1105	5	No	0	No	Yes	1	No	20	Yes	Yes	No	No	No	No	Yes	No	No	Yes	Yes	No
1106	1	No	0	Yes	Yes	3		28	Yes	Yes	Yes	Yes	Yes	Yes	Yes	No		No
1106	2	No	0	No	Yes	1	Yes	28	Yes	Yes	Yes	Yes	Yes	Yes	Yes	No	No	Yes	No	No
1106	4	No	1	Yes	Yes	1	Yes	28	Yes	Yes	Yes	Yes	Yes	Yes	Yes	Yes	Yes	No	No	No
1107	1	No	0	No	Yes	2	No	19	Yes	Yes	No	No	No	No	Yes	No	No	No	No	No
1107	2	No	0	No	Yes	2	Yes	19	Yes	Yes	No	No	No	No	No	No	No	No	Yes	No
1107	3	No	0	Yes	Yes	0	Yes	19	Yes	Yes						No	No	No	No	No
1107	4	No	0	Yes	Yes	1	Yes	19	Yes	Yes	No	No	No	No	Yes	No	No	No	No	No
1107	5	No	0	Yes	Yes	2	No	19	Yes	Yes	No	No	No	No	Yes	No	No	No	No	No
1108	1	No	1	Yes	Yes	2	No	24	No	No	Yes	No	No	Yes	Yes	Yes	No	Yes	No	No
1108	3	No	0	No	Yes	1	No	24	No	No	Yes	Yes	Yes	Yes	No	No	No	No	No	Yes
1108	5	No	1	Yes	Yes	1	No	24	No	No	No	No	No	No	Yes	No	No	Yes	No	No
1109	1	No	1	No	No	0	Yes	23	Yes	Yes						No	No	Yes	No	No
1109	2	No	1	No	No	0	Yes	23	Yes	Yes						Yes	No	Yes	No	No
1109	3	No	1	Yes	No	1	Yes	23	Yes	Yes	No	No	No	No	Yes	No	No	No	No	No
1109	5	No	0	No	No	1	Yes	23	Yes	Yes	No	No	No	No	Yes	No	No	No	No	No
1110	1	No	0	No	No	3		23	Yes	Yes	No	No	No	No	Yes	No		No
1110	2	No	0	No	No	2	Yes	23	Yes	Yes	No	No	No	No	Yes	No	No	No	No	No
1110	3	No	1	No	No	1	Yes	23	Yes	Yes	Yes	No	No	Yes	Yes	No	No	No	No	No
1110	4	No	1	No	No	2	Yes	23	Yes	Yes	No	Yes	No	Yes	Yes	No	No	Yes	No	No
1110	5	No	1	No	No	1	Yes	23	Yes	Yes	No	No	No	No	Yes	No	No	No	No	No
1111	1	No	0	No	Yes	0		18	Yes	No						No		No
1111	2	No	0	No	Yes	0	No	18	Yes	No						No	No	No	No	No
1111	4	No	0	No	Yes	1	No	18	Yes	No	No	No	No	No	No	No	No	Yes	No	No
1111	5	No	0	Yes	Yes	0	No	18	Yes	No						No	No	Yes	No	No
1112	1	No	0	Yes	Yes	2	Yes	18	Yes	Yes	No	No	No	No	No	No	No	No	No	No
1112	2	No	1	No	Yes	1	Yes	18	Yes	Yes	No	No	No	No	Yes	No	No	Yes	No	No
1112	3	No	0	No	Yes	1	Yes	18	Yes	Yes	No	No	No	No	Yes	No	No	No	No	No
1112	4	No	0	No	Yes	1	Yes	18	Yes	Yes	No	No	No	No	Yes	No	No	No	No	No
1112	5	No	0	No	Yes	3	Yes	18	Yes	Yes	No	No	No	No	Yes	No	No	Yes	No	No
1113	1	No	0	No	Yes	3		18	Yes	Yes	Yes	No	No	Yes	No	No		No
1113	2	No	0	No	Yes	0		18	Yes	Yes						No		No
1113	3	No	0	No	Yes	0	Yes	18	Yes	Yes						Yes	No	No	No	No
1113	4	No	0	Yes	Yes	1	Yes	18	Yes	Yes	No	No	No	No	Yes	No	No	No	No	No
1113	5	No	0	Yes	Yes	2	Yes	18	Yes	Yes	Yes	No	No	Yes	No	Yes		No	No	No
1114	1	No	0	No	Yes	1	Yes	23	Yes	Yes	No	No	No	No	Yes	No	Yes	Yes	No	No
1114	2	No	0	Yes	Yes	1		23	Yes	Yes	No	No	No	No	No	No		No
1114	3	No	0	No	Yes	1	No	23	Yes	Yes	Yes	No	No	Yes	Yes	No	No	No	No	No
1114	4	No	0	No	Yes	1	Yes	23	Yes	Yes	No	No	No	No	No	No	No	No	No	No
1114	5	No	0	Yes	Yes	0		23	Yes	Yes						No		No
1115	1	No	1	No	Yes	0	No	18	Yes	Yes						No	No	Yes	Yes	Yes
1115	2	No	0	No	Yes	0	Yes	18	Yes	Yes						No	No	Yes	Yes	No
1115	3	No	0	Yes	Yes	1	Yes	18	Yes	Yes	No	No	No	No	Yes	No	No	Yes	Yes	No
1115	4	No	0	No	Yes	1	Yes	18	Yes	Yes	No	No	No	No	Yes	No	No	No	Yes	No
1115	5	No	0	No	Yes	2	Yes	18	Yes	Yes	No	No	No	No	Yes	No	No	No	Yes	No
1116	1	Yes	0	No	Yes	2	Yes	27	Yes	No	No	Yes	No	Yes	No	No	No	Yes	No	No
1117	1	No	1	Yes	Yes	1	Yes	25	Yes	Yes	No	No	No	No	Yes	No	No	Yes	No	No
1117	2	No	0	Yes	Yes	0	Yes	25	Yes	Yes						No		No
1117	3	No	1	Yes	Yes	1	Yes	25	Yes	Yes	No	No	No	No	Yes	No	No	No	No	No
1117	4	No	0	Yes	Yes	1	Yes	25	Yes	Yes	No	No	No	No	Yes	No	No	No	No	No
1117	5	No	0	Yes	Yes	1	Yes	25	Yes	Yes	No	No	No	No	Yes	No	No	No	No	No
1118	1	No	0	Yes	Yes	0		28	Yes	Yes						Yes		No
1118	3	No	0	Yes	Yes	0	Yes	28	Yes	Yes						No	No	Yes	Yes	No
1118	4	No	0	No	Yes	0	Yes	28	Yes	Yes						No		No
1118	5	No	0	Yes	Yes	1	Yes	28	Yes	Yes	No	No	No	No	Yes	No	No	No	Yes	Yes
1119	1	No	0	No	Yes	0		26	No	Yes						No		No
1119	2	No	0	Yes	No	0	Yes	26	No	Yes						No	No	Yes	Yes	No
1119	3	No	0	Yes	Yes	0		26	No	Yes						No		No
1119	5	No	1	No	Yes	0	Yes	26	No	Yes						No	No	Yes	No	No
1120	1	No	0	Yes	No	2	No	29	Yes	Yes	Yes	Yes	No	Yes	Yes	No	Yes	Yes	Yes	No
1120	2	No	0	Yes	No	1	No	29	Yes	Yes	Yes	Yes	No	Yes	Yes	No	No	Yes	Yes	No
1120	3	No	0	No	No	2	Yes	29	Yes	Yes	No	No	No	No	Yes	No	No	Yes	Yes	No
1120	4	No	0	No	No	1	Yes	29	Yes	Yes	No	No	No	No	Yes	No	No	No	Yes	No
1120	5	No	0	Yes	No	1	Yes	29	Yes	Yes	Yes	Yes	No	Yes	Yes	No	No	Yes	Yes	No
1121	1	No	1	No	No	1	No	23	Yes	Yes	No	Yes	Yes	Yes	Yes	No	No	Yes	No	No
1121	2	No	0	Yes	No	1	No	23	Yes	Yes	No	No	No	No	Yes	No	No	No	No	No
1121	3	No	0	Yes	No	1	No	23	Yes	Yes	No	Yes	No	Yes	Yes	No	No	Yes	No	No
1121	4	No	0	Yes	No	2	Yes	23	Yes	Yes	No	Yes	No	Yes	Yes	No	No	No	No	No
1121	5	No	1	Yes	No	2	Yes	23	Yes	Yes	No	No	No	No	Yes	No	No	Yes	No	No
1122	1	Yes	1	Yes	No	1	No	24	Yes	No	No	No	No	No	Yes	No	No	No	Yes	No
1123	1	No	0	No	No	2	No	30	Yes	Yes	No	Yes	No	Yes	Yes	No	No	No	No	No
1123	2	No	1	Yes	No	2	No	30	Yes	Yes	Yes	Yes	Yes	Yes	No	No	Yes	No	Yes	Yes
1123	5	No	1	Yes	No	1	No	30	Yes	Yes	Yes	Yes	Yes	Yes	No	No	No	Yes	No	Yes
1124	1	No	1	No	No	1	No	19	Yes	Yes	No	No	No	No	Yes	No	No	No	No	No
1124	2	No	0	Yes	No	2	Yes	19	Yes	Yes	No	Yes	No	Yes	Yes	No	No	No	No	No
1124	3	No	0	No	No	1	Yes	19	Yes	Yes	No	Yes	Yes	Yes	Yes	No	No	Yes	No	No
1124	4	No	0	No	No	0	Yes	19	Yes	Yes						No	No	No	No	No
1124	5	No	0	No	No	3	Yes	19	Yes	Yes	No	No	No	No	Yes	No	No	Yes	No	No
1125	1	No	1	Yes	No	1	No	21	Yes	No	No	No	No	No	Yes	No	No	No	No	No
1125	2	No	0	Yes	No	2	Yes	21	Yes	No	No	No	No	No	No	Yes	No	Yes	No	No
1125	3	No	0	Yes	No	3		21	Yes	No	No	No	No	No	No	No		No
1125	4	No	0	No	No	2	Yes	21	Yes	No	No	No	No	No	No	No	No	Yes	No	No
1125	5	No	0	Yes	No	1	Yes	21	Yes	No	No	No	No	No	Yes	No	No	Yes	No	No
1126	1	No	1	No	No	1	No	19	Yes	No	No	Yes	Yes	Yes	Yes	No	No	Yes	Yes	Yes
1126	5	No	1	Yes	Yes	2	No	19	Yes	No	No	Yes	No	Yes	Yes	No	No	No	No	No
1127	1	No	0	Yes	No	2	Yes	32	Yes	No	Yes	Yes	Yes	Yes	No	No	No	Yes	Yes	No
1127	3	No	0	Yes	No	3		32	Yes	No	No	No	No	No	Yes	No		No
1127	4	No	0	Yes	No	2	No	32	Yes	No	Yes	Yes	Yes	Yes	Yes	No	No	Yes	Yes	No
1127	5	No	0	Yes	No	2	No	32	Yes	No	Yes	Yes	Yes	Yes	No	No	Yes	Yes	Yes	No
1128	1	No	1	No	No	2	Yes	19	Yes	No	No	No	No	No	No	No	No	Yes	Yes	No
1128	2	No	0	No	No	1	Yes	19	Yes	No	No	No	No	No	No	No	No	No	Yes	No
1128	3	No	0	No	No	1	No	19	Yes	No	No	No	No	No	No	No	No	Yes	Yes	No
1128	4	No	0	Yes	No	2	Yes	19	Yes	No	No	No	No	No	No	No	No	No	Yes	No
1128	5	No	0	Yes	Yes	3		19	Yes	No	No	No	No	No	No	No		No
1129	1	No	1	Yes	No	1	No	26	Yes	No	Yes	Yes	Yes	Yes	Yes	No	No	No	No	No
1129	2	No	1	Yes	No	1	No	26	Yes	No	Yes	Yes	No	Yes	No	No	No	No	Yes	No
1129	3	No	1	Yes	No	1	No	26	Yes	No	No	Yes	No	Yes	Yes	No	No	No	Yes	No
1129	4	No	1	Yes	No	1	No	26	Yes	No	No	No	No	No	Yes	No	No	No	Yes	No
1129	5	No	1	Yes	No	1	No	26	Yes	No	No	No	No	No	Yes	No		No
1130	1	No	0	No	No	1	No	24	Yes	Yes	Yes	No	No	Yes	Yes	No	No	No	Yes	No
1130	2	No	1	No	No	0	Yes	24	Yes	Yes						No	No	Yes	No	No
1130	3	No	0	Yes	No	1	No	24	Yes	Yes	No	No	No	No	Yes	No	No	Yes	No	No
1130	4	No	0	Yes	No	1	No	24	Yes	Yes	No	No	No	No	Yes	No	No	Yes	No	No
1130	5	No	0	Yes	No	1	No	24	Yes	Yes	No	No	No	No	Yes	No	No	No	No	No
1131	1	No	1	No	Yes	1	Yes	21	Yes	No	No	No	No	No	No	No	No	Yes	No	No
1131	2	No	0	No	No	1	No	21	Yes	No	No	Yes	No	Yes	Yes	No	No	Yes	No	No
1131	3	No	0	No	Yes	2	Yes	21	Yes	No	No	No	No	No	Yes	No	No	No	No	No
1131	4	No	0	No	Yes	2	Yes	21	Yes	No	No	No	No	No	Yes	No	No	No	No	No
1131	5	No	0	No	Yes	1	Yes	21	Yes	No	No	No	No	No	Yes	No	No	No	No	No
1132	1	No	0	No	Yes	0		21	Yes	Yes						No		No
1132	2	No	0	Yes	No	2	Yes	21	Yes	Yes	No	No	No	No	Yes	No	No	Yes	Yes	No
1132	3	No	0	No	No	0		21	Yes	Yes						No		No
1132	4	No	0	No	No	1	No	21	Yes	Yes	No	No	No	No	Yes	No	No	No	Yes	No
1132	5	No	0	Yes	No	2	Yes	21	Yes	Yes	No	No	No	No	Yes	No	No	Yes	Yes	No
1133	1	No	1	Yes	Yes	1	Yes	25	No	No	No	No	No	No	Yes	No	No	No	No	No
1133	2	No	0	Yes	Yes	1		25	No	No	No	No	No	No	No	No		No
1133	3	No	0	No	Yes	1	No	25	No	No	Yes	No	No	Yes	Yes	Yes	No	Yes	No	No
1133	4	No	0	No	Yes	1	No	25	No	No	No	No	No	No	No	No	No	No	No	No
1133	5	No	0	Yes	Yes	0	No	25	No	No						No		No
1134	1	No	0	No	No	0		21	Yes	Yes	No	Yes	No	Yes	No	No		No
1134	2	No	0	Yes	No	0		21	Yes	Yes						No		No
1134	3	No	0	No	Yes	0		21	Yes	Yes						No		No
1134	4	No	0	No	Yes	0		21	Yes	Yes	No	No	No	No	No	No		No
1134	5	No	0	Yes	Yes	0		21	Yes	Yes						No		No
1135	1	No	1	Yes	Yes	1	No	29	Yes	No	Yes	Yes	Yes	Yes	Yes	No	No	No	No	No
1135	2	No	0	Yes	Yes	3		29	Yes	No	Yes	Yes	Yes	Yes	Yes	No		No
1135	3	No	0	Yes	Yes	3		29	Yes	No	No	No	No	No	Yes	No		No
1135	4	No	0	No	Yes	3		29	Yes	No	Yes	No	No	Yes	Yes	No		No
1135	5	No	0	Yes	Yes	1	No	29	Yes	No	No	No	No	No	Yes	No		No
1136	1	No	0	No	Yes	0		19	Yes	Yes						No		No
1136	2	No	0	No	Yes	0		19	Yes	Yes						No		No
1136	3	No	0	No	Yes	0		19	Yes	Yes						No		No
1136	4	No	0	No	Yes	0		19	Yes	Yes						No		No
1136	5	No	0	No	Yes	0		19	Yes	Yes						No		No
1137	1	No	0	Yes	Yes	1	No	25	Yes	No	Yes	Yes	Yes	Yes	No	No	Yes	No	No	Yes
1137	2	No	0	Yes	Yes	2	Yes	25	Yes	No	Yes	Yes	No	Yes	No	Yes	No	Yes	Yes	No
1137	3	No	0	Yes	Yes	3		25	Yes	No	Yes	No	No	Yes	No	No		No
1137	4	No	1	Yes	Yes	2	Yes	25	Yes	No	No	No	No	No	No	No	Yes	No	Yes	No
1137	5	No	0	Yes	Yes	2	Yes	25	Yes	No	No	No	No	No	Yes	No	Yes	Yes	No	No
1138	1	No	0	Yes	Yes	2	No	30	Yes	No	No	Yes	No	Yes	Yes	No	No	Yes	Yes	No
1138	2	No	0	Yes	Yes	2	No	30	Yes	No	No	No	No	No	Yes	No	No	No	Yes	No
1138	3	No	1	Yes	Yes	2	Yes	30	Yes	No	No	No	No	No	Yes	No	No	Yes	No	No
1138	4	No	0	Yes	Yes	1	No	30	Yes	No	No	No	No	No	Yes	No	No	No	Yes	No
1138	5	No	0	Yes	Yes	1	No	30	Yes	No	No	No	No	No	No	No	No	No	Yes	No
1139	1	No	0	Yes	Yes	0	No	28	Yes	Yes						No	No	Yes	Yes	No
1139	2	No	0	No	Yes	3		28	Yes	Yes	No	No	No	No	Yes	No		No
1139	4	No	0	Yes	Yes	1	Yes	28	Yes	Yes	No	No	No	No	Yes	No	No	Yes	No	No
1140	1	No	0	Yes	Yes	1	Yes	31	Yes	No	Yes	No	No	Yes	No	No	No	No	Yes	No
1140	2	No	0	Yes	Yes	2	No	31	Yes	No	No	No	No	No	No	No	No	Yes	Yes	No
1140	3	No	1	Yes	Yes	2	No	31	Yes	No	No	No	No	No	Yes	No	No	Yes	Yes	No
1140	4	No	0	Yes	Yes	2	Yes	31	Yes	No	No	No	No	No	No	No	No	Yes	Yes	No
1140	5	No	1	Yes	Yes	1	No	31	Yes	No	Yes	No	No	Yes	No	No	No	Yes	Yes	No
1141	1	Yes	0	Yes	Yes	2	No	31	Yes	Yes	Yes	Yes	No	Yes	Yes	No	No	No	No	No
1142	1	No	0	Yes	Yes	1	No	24	Yes	Yes	No	Yes	Yes	Yes	Yes	No	No	Yes	No	No
1142	2	No	0	No	Yes	0		24	Yes	Yes						No		No
1142	3	No	0	No	Yes	2	No	24	Yes	Yes	Yes	Yes	Yes	Yes	Yes	No	No	No	No	No
1142	4	No	0	No	Yes	3		24	Yes	Yes	Yes	Yes	Yes	Yes	Yes	No		No
1142	5	No	0	No	Yes	0		24	Yes	Yes						No		No
1143	1	No	0	No	No	2	No	29	Yes	Yes	No	Yes	No	Yes	Yes	No	No	No	No	No
1143	2	No	0	No	No	2	Yes	29	Yes	Yes	No	Yes	Yes	Yes	Yes	No	No	Yes	Yes	No
1143	3	No	0	No	No	2	Yes	29	Yes	Yes	Yes	No	No	Yes	No	No	No	Yes	Yes	No
1143	4	No	0	Yes	No	1	Yes	29	Yes	Yes	No	No	No	No	Yes	No	No	No	Yes	No
1143	5	No	0	Yes	No	1	No	29	Yes	Yes	No	No	No	No	Yes	No	No	Yes	Yes	No
1144	1	No	0	Yes	No	1	No	30	Yes	Yes	No	Yes	No	Yes	Yes	No	No	Yes	Yes	No
1144	2	No	1	Yes	No	1	Yes	30	Yes	Yes	No	No	No	No	Yes	No	Yes	Yes	No	No
1144	4	No	1	Yes	No	1	No	30	Yes	Yes	No	No	No	No	Yes	No	No	Yes	No	No
1144	5	No	1	Yes	No	1	No	30	Yes	Yes	No	No	No	No	Yes	No	No	Yes	Yes	No
1145	1	No	0	Yes	No	1	Yes	25	Yes	No	No	Yes	No	Yes	Yes	No	No	No	Yes	No
1145	2	No	0	Yes	No	1	No	25	Yes	No	Yes	Yes	Yes	Yes	Yes	No	No	No	No	No
1145	4	No	1	Yes	No	1	No	25	Yes	No	Yes	Yes	No	Yes	Yes	No	No	Yes	No	No
1145	5	No	1	No	No	0	Yes	25	Yes	No						No	No	Yes	No	No
1146	1	No	1	No	No	0	Yes	21	Yes	Yes						No	No	Yes	No	No
1146	2	No	1	No	No	2	Yes	21	Yes	Yes	No	No	No	No	Yes	No		No	No	No
1146	3	No	1	No	Yes	1	Yes	21	Yes	Yes	No	No	No	No	Yes	No	No	No	Yes	No
1146	4	No	1	Yes	Yes	2	Yes	21	Yes	Yes	No	No	No	No	Yes	No	No	Yes	No	No
1146	5	No	1	Yes	Yes	1	Yes	21	Yes	Yes	No	No	No	No	Yes	No	No	Yes	Yes	No
1147	1	No	0	Yes	No	1	No	25	Yes	Yes	No	No	No	No	Yes	No	No	Yes	No	No
1147	4	No	0	Yes	No	3		25	Yes	Yes	Yes	Yes	No	Yes	Yes	No		No
1147	5	No	1	No	No	0	No	25	Yes	Yes						No	No	Yes	No	No
1148	1	No	0	Yes	No	0		27	Yes	Yes						No		No
1148	2	No	1	Yes	No	2	Yes	27	Yes	Yes	Yes	Yes	Yes	Yes	Yes	No	No	Yes	Yes	No
1148	3	No	1	Yes	No	1	No	27	Yes	Yes	Yes	Yes	No	Yes	Yes	No	No	No	Yes	No
1148	4	No	1	Yes	No	1	No	27	Yes	Yes	No	No	No	No	Yes	No	No	No	Yes	No
1148	5	No	1	Yes	No	1	No	27	Yes	Yes	No	Yes	No	Yes	Yes	No	No	No	Yes	Yes
1149	1	No	0	No	No	1	Yes	22	Yes	Yes	No	Yes	No	Yes	Yes	No	No	No	Yes	No
1149	3	No	0	No	No	2	No	22	Yes	Yes	No	Yes	Yes	Yes	Yes	No	No	No	Yes	No
1149	4	No	0	No	No	2	No	22	Yes	Yes	No	Yes	No	Yes	Yes	No	No	Yes	Yes	No
1149	5	No	0	Yes	No	1	No	22	Yes	Yes	No	Yes	Yes	Yes	No	No	No	Yes	Yes	No
1150	1	No	0	Yes	No	3		27	Yes	Yes	No	Yes	Yes	Yes	No	No		No
1150	2	No	0	Yes	No	1	Yes	27	Yes	Yes	Yes	Yes	Yes	Yes	Yes	No	No	Yes	No	No
1150	3	No	1	Yes	No	2	Yes	27	Yes	Yes	Yes	Yes	Yes	Yes	Yes	No	No	No	No	No
1150	4	No	1	Yes	No	3	Yes	27	Yes	Yes	No	Yes	Yes	Yes	No	No		No
1150	5	No	1	Yes	Yes	0	Yes	27	Yes	Yes						No	No	Yes	No	No
1151	1	No	1	No	Yes	1	Yes	19	Yes	Yes	No	Yes	Yes	Yes	Yes	No	No	No	Yes	No
1151	2	No	1	Yes	No	2	Yes	19	Yes	Yes	No	No	Yes	Yes	Yes	No	No	No	Yes	No
1151	3	No	1	Yes	No	1	No	19	Yes	Yes	No	No	No	No	Yes	No	No	Yes	No	No
1151	4	No	1	Yes	No	1	Yes	19	Yes	Yes	No	No	No	No	Yes	No	No	No	No	No
1151	5	No	1	Yes	No	1	No	19	Yes	Yes	No	Yes	No	Yes	Yes	No	No	Yes	No	No
1152	1	No	0	No	No	0	Yes	20	Yes	Yes						No	No	Yes	Yes	Yes
1152	2	No	1	Yes	No	1	Yes	20	Yes	Yes	No	Yes	No	Yes	Yes	No	No	No	No	No
1152	4	No	0	Yes	No	2	Yes	20	Yes	Yes	No	Yes	No	Yes	Yes	No	No	No	No	No
1152	5	No	0	No	No	1	Yes	20	Yes	Yes	Yes	Yes	Yes	Yes	Yes	No	No	No	No	Yes
1153	1	No	1	Yes	No	1	Yes	25	Yes	Yes	No	Yes	No	Yes	Yes	No	No	Yes	No	No
1153	2	No	1	No	No	2	Yes	25	Yes	Yes	No	Yes	No	Yes	Yes	No	No	Yes	No	No
1153	3	No	1	No	No	0	Yes	25	Yes	Yes						No	No	No	No	No
1153	4	No	0	Yes	No	1	Yes	25	Yes	Yes	No	No	No	No	Yes	No	No	No	No	No
1153	5	No	0	No	No	1	Yes	25	Yes	Yes	No	No	No	No	Yes	No	No	No	No	No
1154	1	No	0	Yes	No	2	Yes	20	Yes	Yes	Yes	Yes	Yes	Yes	Yes	No	No	No	No	No
1154	3	No	0	No	Yes	2	Yes	20	Yes	Yes	No	No	No	No	Yes	No	No	No	No	No
1154	4	No	0	No	Yes	2	Yes	20	Yes	Yes	No	No	Yes	Yes	No	No	No	Yes	No	Yes
1154	5	No	0	Yes	Yes	2	Yes	20	Yes	Yes	No	No	No	No	No	No	No	No	No	No
1156	1	No	0	No	Yes	0		21	Yes	Yes	No	Yes	No	Yes	No	No		No
1156	2	No	0	Yes	Yes	0		21	Yes	Yes	No	No	No	No	Yes	No		No
1156	3	No	0	No	Yes	0		21	Yes	Yes						No		No
1156	4	No	0	No	Yes	2	Yes	21	Yes	Yes	No	No	No	No	Yes	No	No	No	No	No
1156	5	No	0	No	Yes	2	Yes	21	Yes	Yes	No	No	No	No	Yes	No	No	No	No	No
1157	1	No	0	No	Yes	0	Yes	18	Yes	Yes						No	No	No	No	No
1157	2	No	0	No	Yes	0		18	Yes	Yes						No		No
1157	4	No	0	Yes	Yes	0	Yes	18	Yes	Yes						No	No	No	No	No
1157	5	No	0	No	Yes	1	Yes	18	Yes	Yes	No	No	No	No	Yes	Yes	No	No	Yes	No
1158	1	No	0	No	Yes	0		18	Yes	No						No		No
1158	2	No	0	No	Yes	0		18	Yes	No						No		No
1158	3	No	0	No	Yes	0		18	Yes	No						No		No
1158	4	No	0	No	Yes	0		18	Yes	No						No		No
1158	5	No	0	No	Yes	0		18	Yes	No						No		No
1159	1	No	0	Yes	No	2	No	25	Yes	Yes	Yes	Yes	Yes	Yes	No	No	No	No	Yes	No
1159	2	No	0	Yes	No	2	No	25	Yes	Yes	Yes	Yes	Yes	Yes	No	No	Yes	No	No	No
1159	3	No	0	Yes	No	2	No	25	Yes	Yes	Yes	Yes	Yes	Yes	Yes	Yes	Yes	No	No	No
1159	4	No	0	Yes	No	2	No	25	Yes	Yes	Yes	Yes	Yes	Yes	Yes	Yes	Yes	No	Yes	No
1159	5	No	0	Yes	No	1	No	25	Yes	Yes	Yes	Yes	Yes	Yes	No	Yes	Yes	No	Yes	No
1160	1	No	1	Yes	No	2	No	23	Yes	Yes	Yes	Yes	Yes	Yes	Yes	No	Yes	No	No	No
1160	2	No	1	Yes	No	2	No	23	Yes	Yes	Yes	Yes	Yes	Yes	Yes	No	Yes	No	Yes	No
1160	3	No	1	Yes	No	0	No	23	Yes	Yes						No	No	No	Yes	No
1160	5	No	1	No	No	0	No	23	Yes	Yes						No	No	No	Yes	No
1161	1	No	0	No	No	0		18	Yes	Yes						No		No
1161	2	No	0	No	No	0		18	Yes	Yes						No		No
1161	5	No	1	No	No	0	Yes	18	Yes	Yes						No	No	No	No	No
1162	1	No	0	Yes	No	1	No	19	Yes	Yes	No	No	No	No	Yes	No	No	Yes	Yes	No
1162	2	No	1	Yes	No	3	Yes	19	Yes	Yes	Yes	No	Yes	Yes	No	No	Yes	No	Yes	No
1162	5	No	0	No	No	0	No	19	Yes	Yes						No	No	Yes	Yes	No
1163	1	No	1	No	Yes	0	No	25	Yes	Yes						No	No	No	No	No
1163	2	No	1	No	Yes	0	No	25	Yes	Yes						No		No
1163	3	No	0	No	Yes	0	No	25	Yes	Yes						No	No	No	No	No
1163	4	No	1	No	Yes	0	No	25	Yes	Yes						No	No	No	No	No
1163	5	No	1	No	Yes	0	No	25	Yes	Yes						No		No
1164	1	No	1	Yes	No	1	No	26	Yes	No	Yes	No	No	Yes	No	No	No	No	Yes	No
1164	2	No	0	No	No	1	No	26	Yes	No	Yes	No	No	Yes	No	No	No	No	No	No
1164	3	No	0	Yes	No	1	No	26	Yes	No	No	No	No	No	Yes	No	No	No	No	No
1164	4	No	0	No	Yes	1	No	26	Yes	No	Yes	Yes	No	Yes	Yes	No	No	No	Yes	No
1164	5	No	0	Yes	Yes	1	No	26	Yes	No	No	No	No	No	Yes	No	No	No	No	No
1165	1	No	0	Yes	No	3		24	Yes	Yes	No	No	No	No	Yes	No		No
1165	2	No	0	Yes	No	2	No	24	Yes	Yes	No	No	No	No	No	No	No	No	No	No
1165	3	No	0	Yes	No	3		24	Yes	Yes	No	No	No	No	Yes	No		No
1165	4	No	1	Yes	No	3		24	Yes	Yes	No	Yes	No	Yes	Yes	No		No
1165	5	No	0	Yes	No	2	Yes	24	Yes	Yes	No	No	No	No	Yes	No	No	Yes	Yes	No
1166	1	No	1	No	No	1	Yes	21	Yes	Yes	No	No	No	No	Yes	No	No	Yes	Yes	No
1166	2	No	0	No	No	2	Yes	21	Yes	Yes	No	No	No	No	No	No	Yes	Yes	Yes	Yes
1166	3	No	0	No	No	2	No	21	Yes	Yes	No	No	No	No	Yes	No	No	Yes	Yes	No
1166	4	No	1	No	No	2	No	21	Yes	Yes	No	No	No	No	No	No	No	No	Yes	No
1166	5	No	1	No	No	2	Yes	21	Yes	Yes	No	No	No	No	Yes	No	No	No	Yes	No
1167	1	No	1	Yes	No	1	No	29	Yes	Yes	Yes	No	No	Yes	Yes	No	Yes	Yes	Yes	No
1167	2	No	0	Yes	No	1	No	29	Yes	Yes	Yes	No	No	Yes	Yes	No	No	Yes	Yes	No
1167	3	No	0	Yes	No	1	No	29	Yes	Yes	Yes	No	No	Yes	Yes	No	No	Yes	Yes	No
1167	4	No	0	Yes	No	1	No	29	Yes	Yes	No	No	No	No	Yes	No	No	Yes	Yes	No
1167	5	No	0	Yes	No	1	No	29	Yes	Yes	Yes	Yes	No	Yes	Yes	No	No	Yes	Yes	Yes
1168	1	No	1	No	No	1	No	21	Yes	No	No	No	No	No	Yes	No	No	Yes	No	No
1168	2	No	1	No	No	2	Yes	21	Yes	No	No	No	No	No	Yes	No	No	Yes	Yes	No
1168	3	No	1	No	No	1	Yes	21	Yes	No	No	No	No	No	Yes	No	No	No	Yes	No
1168	4	No	1	No	No	2	Yes	21	Yes	No	Yes	No	No	Yes	Yes	No	No	No	Yes	No
1168	5	No	1	No	No	2	Yes	21	Yes	No	No	No	No	No	Yes	No	No	No	Yes	No
1169	1	No	1	No	No	1	No	29	Yes	No	No	Yes	No	Yes	Yes	No	No	No	Yes	No
1169	2	No	1	Yes	No	1	No	29	Yes	No	No	No	No	No	No	No	No	Yes	Yes	No
1169	3	No	1	No	No	2	No	29	Yes	No	Yes	Yes	Yes	Yes	Yes	No	Yes	Yes	Yes	No
1169	4	No	1	Yes	No	2	Yes	29	Yes	No	No	No	No	No	No	No	Yes	Yes	Yes	No
1169	5	No	1	Yes	No	2	No	29	Yes	No	No	No	No	No	No	No	No	Yes	Yes	No
1170	1	No	0	Yes	No	3		19	Yes	No	No	No	No	No	Yes	No		No
1170	3	No	0	Yes	No	1	No	19	Yes	No	Yes	No	No	Yes	Yes	Yes	No	Yes	Yes	No
1170	4	No	0	Yes	No	1	No	19	Yes	No	Yes	Yes	Yes	Yes	No	No	Yes	Yes	Yes	No
1170	5	No	0	Yes	No	2	No	19	Yes	No	No	No	No	No	Yes	Yes	Yes	Yes	Yes	Yes
1171	1	No	0	Yes	No	3		29	Yes	No	Yes	No	No	Yes	Yes	No		No
1171	2	No	0	Yes	No	2	Yes	29	Yes	No	No	No	No	No	Yes	No	No	Yes	No	No
1171	3	No	0	Yes	No	1	Yes	29	Yes	No	No	No	No	No	Yes	No	No	Yes	No	No
1171	4	No	0	Yes	No	1	Yes	29	Yes	No	No	No	No	No	Yes	No	No	Yes	No	No
1171	5	No	0	Yes	No	2	Yes	29	Yes	No	No	No	No	No	Yes	No	No	No	No	No
1172	1	No	0	Yes	No	1	No	24	Yes	No	Yes	Yes	Yes	Yes	Yes	No	No	Yes	No	No
1172	2	No	1	Yes	No	1	No	24	Yes	No	No	No	No	No	Yes	No	No	Yes	Yes	No
1172	4	No	1	Yes	No	1	Yes	24	Yes	No	No	No	No	No	Yes	No	No	Yes	No	No
1172	5	No	1	Yes	No	1	No	24	Yes	No	No	No	No	No	Yes	No	No	No	No	No
1173	1	No	1	No	No	2	No	26	Yes	Yes	Yes	Yes	Yes	Yes	No	No	No	No	No	No
1173	2	No	1	Yes	No	2	Yes	26	Yes	Yes	No	Yes	No	Yes	No	No	No	Yes	No	No
1173	3	No	1	No	No	2	No	26	Yes	Yes	No	No	No	No	No	No	No	Yes	Yes	No
1173	4	No	1	Yes	No	3	Yes	26	Yes	Yes	No	No	No	No	No	No	No	Yes	Yes	No
1173	5	No	1	Yes	No	2	Yes	26	Yes	Yes	No	Yes	No	Yes	No	No	Yes	No	No	No
1174	1	No	1	Yes	No	2	No	22	Yes	No	No	No	No	No	Yes	No	No	Yes	No	No
1174	4	No	1	Yes	No	3		22	Yes	No	No	No	No	No	Yes	No		No
1174	5	No	1	Yes	No	1	No	22	Yes	No	No	No	No	No	Yes	No	No	No	Yes	No
1175	1	No	1	Yes	No	2	Yes	22	Yes	No	No	No	No	No	No	No	No	Yes	No	No
1175	2	No	1	Yes	No	0	Yes	22	Yes	No						No	No	Yes	No	No
1175	3	No	1	Yes	No	1	No	22	Yes	No	No	No	No	No	No	No	No	Yes	No	No
1175	4	No	1	Yes	No	1	Yes	22	Yes	No	No	No	No	No	Yes	No	No	Yes	Yes	No
1175	5	No	1	Yes	No	1	No	22	Yes	No	No	No	No	No	Yes	No	No	Yes	Yes	No
1176	1	No	1	No	No	1	No	23	Yes	No	No	No	No	No	No	No	No	No	No	No
1176	3	No	0	No	No	2	No	23	Yes	No	No	No	No	No	No	No	No	Yes	No	No
1176	4	No	0	No	No	2	No	23	Yes	No	No	No	No	No	No	No	No	No	No	No
1176	5	No	1	No	No	3	No	23	Yes	No	No	No	No	No	No	No	No	No	Yes	No
1177	1	No	1	Yes	No	1	No	31	Yes	Yes	Yes	No	No	Yes	Yes	No	No	Yes	Yes	No
1177	2	No	1	Yes	No	2	No	31	Yes	Yes	No	Yes	No	Yes	Yes	No	No	Yes	No	No
1177	4	No	1	Yes	No	2	No	31	Yes	Yes	No	No	No	No	Yes	No	No	Yes	Yes	No
1177	5	No	1	Yes	No	1	No	31	Yes	Yes	No	No	No	No	Yes	No	No	No	Yes	No
1178	1	No	1	Yes	No	2	No	30	Yes	Yes	Yes	Yes	No	Yes	Yes	No	No	No	Yes	No
1178	2	No	1	Yes	No	2	Yes	30	Yes	Yes	Yes	Yes	No	Yes	Yes	No	No	No	No	Yes
1178	3	No	1	No	No	2	No	30	Yes	Yes	Yes	Yes	No	Yes	No	No	No	No	No	No
1178	5	No	0	Yes	No	1	No	30	Yes	Yes	Yes	Yes	No	Yes	Yes	Yes	No	Yes	Yes	Yes
1179	1	Yes	1	No	No	1	No	26	Yes	No	Yes	Yes	No	Yes	Yes	No	No	No	No	No
1180	1	No	1	No	Yes	2	Yes	29	Yes	No	No	No	No	No	Yes	No	No	No	No	No
1180	3	No	1	No	Yes	2	Yes	29	Yes	No	No	No	No	No	Yes	No	No	No	Yes	No
1180	4	No	1	No	Yes	3	Yes	29	Yes	No	No	No	No	No	Yes	No	No	Yes	No	No
1180	5	No	1	Yes	Yes	2	No	29	Yes	No	No	No	No	No	Yes	No	No	No	Yes	No
1181	1	No	1	Yes	Yes	2	No	25	Yes	Yes	Yes	Yes	No	Yes	Yes	No	No	Yes	Yes	No
1181	2	No	1	Yes	Yes	2	Yes	25	Yes	Yes	No	No	No	No	Yes	No	No	No	No	No
1181	3	No	0	Yes	Yes	2	Yes	25	Yes	Yes	No	No	No	No	Yes	No	No	No	Yes	No
1181	4	No	0	Yes	Yes	2	No	25	Yes	Yes	No	No	No	No	Yes	No	No	Yes	Yes	No
1181	5	No	0	No	Yes	2	No	25	Yes	Yes	No	No	No	No	Yes	No	No	No	Yes	No
1182	1	No	1	No	Yes	2	No	24	Yes	Yes	No	Yes	No	Yes	Yes	No	No	No	No	No
1182	2	No	1	No	No	2	Yes	24	Yes	Yes	No	No	No	No	Yes	No	No	No	No	No
1182	3	No	1	No	No	2	Yes	24	Yes	Yes	No	No	No	No	No	No	No	No	No	No
1182	4	No	1	Yes	No	3		24	Yes	Yes	No	No	No	No	Yes	No		No
1182	5	No	1	Yes	No	1	No	24	Yes	Yes	No	No	No	No	Yes	No	No	No	Yes	No
1183	1	No	1	No	No	2	No	25	Yes	Yes	No	No	No	No	No	No	No	Yes	No	No
1183	2	No	0	Yes	No	1	No	25	Yes	Yes	No	No	No	No	Yes	No	No	No	Yes	No
1183	3	No	1	Yes	No	1	No	25	Yes	Yes	No	No	No	No	Yes	No	No	No	Yes	No
1183	4	No	1	Yes	No	1	No	25	Yes	Yes	No	No	No	No	Yes	No	No	No	Yes	No
1183	5	No	0	Yes	No	1	No	25	Yes	Yes	No	Yes	No	Yes	Yes	No	No	No	Yes	No
1184	1	No	1	Yes	No	2	No	24	Yes	Yes	No	No	No	No	Yes	No	No	Yes	No	No
1184	3	No	1	Yes	No	2	No	24	Yes	Yes	No	No	No	No	Yes	No	No	No	Yes	Yes
1184	4	No	1	Yes	No	1	Yes	24	Yes	Yes	No	No	No	No	Yes	No	No	No	Yes	Yes
1184	5	No	1	Yes	No	2	No	24	Yes	Yes	No	No	No	No	Yes	No	No	No	Yes	No
1185	1	No	1	Yes	No	2	Yes	24	Yes	Yes	No	No	No	No	Yes	No	Yes	No	Yes	No
1185	2	No	1	Yes	No	2	No	24	Yes	Yes	Yes	Yes	No	Yes	Yes	No	No	No	No	No
1185	3	No	1	Yes	No	0	No	24	Yes	Yes						No	No	No	Yes	No
1185	4	No	1	Yes	No	2	No	24	Yes	Yes	Yes	Yes	No	Yes	Yes	Yes	Yes	No	No	No
1185	5	No	1	Yes	No	2	No	24	Yes	Yes	Yes	Yes	Yes	Yes	Yes	No	Yes	No	Yes	No
1186	1	No	1	No	No	2	Yes	24	Yes	Yes	Yes	No	No	Yes	Yes	No	No	No	No	Yes
1186	2	No	1	No	No	2	No	24	Yes	Yes	Yes	Yes	Yes	Yes	Yes	No	No	No	No	Yes
1186	3	No	1	No	No	2	Yes	24	Yes	Yes	Yes	Yes	No	Yes	Yes	No	No	Yes	No	Yes
1186	4	No	1	No	No	2	Yes	24	Yes	Yes	No	No	No	No	Yes	No	No	Yes	No	Yes
1187	1	Yes	1	Yes	No	2	No	19	Yes	Yes	Yes	Yes	No	Yes	Yes	No	No	No	No	No
1188	1	No	0	No	No	2	Yes	20	Yes	No	Yes	Yes	Yes	Yes	Yes	No	No	No	Yes	No
1188	2	No	1	No	No	2	Yes	20	Yes	No	No	No	No	No	No	No	No	Yes	Yes	No
1188	3	No	1	No	No	2	Yes	20	Yes	No	No	Yes	Yes	Yes	Yes	No	No	Yes	No	No
1188	4	No	1	No	No	1	Yes	20	Yes	No	No	No	No	No	Yes	No	No	Yes	Yes	No
1188	5	No	1	Yes	No	1	Yes	20	Yes	No	No	No	No	No	Yes	No	No	Yes	Yes	No
1189	1	Yes	0	No	No	1	No	22	Yes	Yes	No	No	No	No	Yes	No	No	No	Yes	No
1190	1	No	0	No	No	1	Yes	22	Yes	Yes	No	No	No	No	Yes	No	No	No	Yes	No
1190	2	No	0	No	Yes	2	Yes	22	Yes	Yes	No	No	No	No	Yes	No	No	Yes	Yes	Yes
1190	3	No	0	Yes	Yes	1	Yes	22	Yes	Yes	No	No	No	No	Yes	No	No	Yes	Yes	No
1190	4	No	0	No	Yes	2	Yes	22	Yes	Yes	No	No	No	No	Yes	No	No	No	Yes	No
1190	5	No	1	No	Yes	2	Yes	22	Yes	Yes	No	No	No	No	Yes	No	No	No	Yes	No
1191	1	No	0	No	Yes	1	No	26	No	Yes	No	No	No	No	Yes	No	No	Yes	No	No
1191	2	No	0	Yes	Yes	1	No	26	No	Yes	No	No	No	No	Yes	No		No
1191	3	No	0	No	Yes	1	No	26	No	Yes	No	No	No	No	Yes	No	No	No	No	No
1191	4	No	0	No	Yes	1	No	26	No	Yes	No	No	No	No	Yes	No	No	Yes	No	No
1191	5	No	0	No	Yes	1	No	26	No	Yes	No	No	No	No	Yes	No		No
1192	1	No	1	No	Yes	1	No	25	Yes	No	No	No	No	No	Yes	No	No	Yes	No	No
1192	2	No	0	No	Yes	2	No	25	Yes	No	No	No	No	No	No	No	No	No	Yes	No
1192	5	No	1	No	Yes	2	No	25	Yes	No	No	No	No	No	Yes	No	No	No	No	No
1193	1	No	0	No	No	0	Yes	20	Yes	Yes						No	No	Yes	Yes	No
1193	2	No	0	Yes	Yes	2	No	20	Yes	Yes	Yes	Yes	Yes	Yes	Yes	No	No	Yes	Yes	No
1193	4	No	1	No	Yes	2	Yes	20	Yes	Yes	No	No	No	No	No	No	No	Yes	Yes	No
1193	5	No	1	No	Yes	1	Yes	20	Yes	Yes	No	No	No	No	Yes	No	No	Yes	Yes	No
1194	1	No	1	No	No	1	Yes	22	Yes	No	No	No	No	No	Yes	No	No	Yes	Yes	No
1194	2	No	1	No	No	0		22	Yes	No						No		No
1194	3	No	1	No	No	1	No	22	Yes	No	No	No	No	No	Yes	No	No	Yes	No	No
1195	1	No	0	No	Yes	0		20	Yes	Yes	No	No	No	No	No	No		No
1195	3	No	0	No	Yes	0		20	Yes	Yes						No		No
1195	4	No	0	No	Yes	0		20	Yes	Yes						No		No
1195	5	No	1	No	Yes	0		20	Yes	Yes						No		No
1196	1	No	0	Yes	No	1	No	23	Yes	Yes	No	Yes	No	Yes	Yes	No	No	Yes
1196	2	No	0	Yes	No	2	Yes	23	Yes	Yes	No	No	No	No	Yes	No	No	Yes	No	No
1196	3	No	0	Yes	No	1	Yes	23	Yes	Yes	No	No	No	No	No	No	No	No	Yes	No
1196	4	No	0	Yes	No	1	Yes	23	Yes	Yes	No	No	No	No	No	No	No	Yes	No	No
1196	5	No	0	Yes	No	2	Yes	23	Yes	Yes	Yes	No	No	Yes	No	No	No	Yes	Yes	No
1197	1	No	0	Yes	No	2	Yes	22	Yes	Yes	No	No	No	No	Yes	No	No	Yes	No	No
1197	2	No	1	No	No	2	Yes	22	Yes	Yes	No	No	No	No	No	No	No	Yes	No	No
1199	1	No	1	Yes	No	1	Yes	23	Yes	No	Yes	No	No	Yes	No	No	Yes	Yes	Yes	No
1199	2	No	0	Yes	No	1	Yes	23	Yes	No	No	Yes	No	Yes	Yes	No	Yes	No	No	No
1199	3	No	1	Yes	Yes	1	Yes	23	Yes	No	No	No	No	No	Yes	No	No	Yes	No	No
1199	4	No	1	Yes	Yes	2	Yes	23	Yes	No	No	No	No	No	Yes	No	No	Yes	No	No
1199	5	No	1	Yes	Yes	1	No	23	Yes	No	No	No	No	No	No	No	No	Yes	No	No
1200	1	No	1	Yes	No	2	Yes	24	Yes	Yes	Yes	Yes	Yes	Yes	No	No	No	Yes	No	No
1200	2	No	1	No	No	2	Yes	24	Yes	Yes	Yes	Yes	Yes	Yes	No	No	No	No	No	No
1200	4	No	1	Yes	No	2	No	24	Yes	Yes	No	No	No	No	Yes	No	No	Yes	Yes	No
1200	5	No	1	Yes	No	1	No	24	Yes	Yes	No	No	No	No	Yes	No	No	No	Yes	No
1201	1	No	1	Yes	No	1	No	29	Yes	Yes	No	No	No	No	No	No	No	No	No	No
1201	2	No	1	Yes	No	1	No	29	Yes	Yes	No	No	No	No	No	No	No	No	Yes	No
1201	3	No	1	Yes	No	1	No	29	Yes	Yes	No	No	No	No	Yes	No	No	No	No	No
1201	4	No	1	Yes	No	1	No	29	Yes	Yes	No	No	No	No	No	No	No	No	Yes	No
1201	5	No	1	Yes	No	1	No	29	Yes	Yes	No	No	No	No	Yes	No	No	No	Yes	No
1202	1	No	1	Yes	No	1	No	28	Yes	No	No	No	No	No	Yes	No	No	No	Yes	No
1202	2	No	0	Yes	No	0	No	28	Yes	No						No		No
1202	3	No	0	Yes	No	1	No	28	Yes	No	No	No	No	No	No	No	No	No	No	No
1202	4	No	0	Yes	No	0	No	28	Yes	No						No	No	No	Yes	No
1202	5	No	0	No	No	1	No	28	Yes	No	No	No	No	No	Yes	No	No	No	Yes	No
1203	1	No	1	Yes	No	2	Yes	26	Yes	Yes	No	No	No	No	Yes	No	No	Yes	Yes	No
1203	2	No	1	Yes	No	1	No	26	Yes	Yes	No	No	No	No	Yes	No	No	No	Yes	No
1203	3	No	1	No	No	2	Yes	26	Yes	Yes	No	Yes	No	Yes	Yes	No	No	Yes	Yes	No
1203	5	No	1	No	No	2	No	26	Yes	Yes	No	Yes	No	Yes	Yes	No	No	No	Yes	No
1204	1	No	1	Yes	No	1	No	24	Yes	No	No	No	No	No	No	No	Yes	No	Yes	No
1204	2	No	1	No	No	2	No	24	Yes	No	Yes	Yes	Yes	Yes	Yes	No	No	Yes	No	No
1204	3	No	1	Yes	No	1	No	24	Yes	No	Yes	No	No	Yes	Yes	No	No	No	No	No
1204	4	No	1	Yes	No	1	No	24	Yes	No	Yes	Yes	Yes	Yes	Yes	No	No	No	Yes	No
1204	5	No	0	Yes	No	1	No	24	Yes	No	No	No	No	No	Yes	No	No	Yes	No	No
1205	1	No	0	No	No	2	Yes	18	Yes	Yes	No	No	No	No	No	No	No	No	Yes	No
1205	2	No	1	No	No	0	No	18	Yes	Yes						No	No	Yes	Yes	No
1205	3	No	0	No	No	0		18	Yes	Yes						No		No
1205	4	No	0	No	No	1	No	18	Yes	Yes	Yes	No	No	Yes	Yes	No	No	Yes	Yes	No
1206	1	No	1	Yes	No	0		18	Yes	No						No		No
1206	2	No	0	No	Yes	2	No	18	Yes	No	No	No	No	No	No	No	No	Yes	Yes	No
1206	3	No	1	No	Yes	2	No	18	Yes	No	No	No	No	No	No	No	No	No	Yes	No
1206	4	No	1	No	Yes	1	No	18	Yes	No	No	No	No	No	No	No	No	Yes	Yes	No
1206	5	No	0	No	Yes	2	Yes	18	Yes	No	No	No	No	No	No	No	No	Yes	Yes	No
1207	1	No	1	Yes	No	2	Yes	26	Yes	No	Yes	Yes	Yes	Yes	No	No	No	Yes	Yes	No
1207	2	No	0	No	No	2	No	26	Yes	No	No	No	No	No	No	No	No	Yes	Yes	No
1207	3	No	1	No	No	2	Yes	26	Yes	No	Yes	Yes	No	Yes	No	No	No	Yes	Yes	No
1207	4	No	1	Yes	Yes	0	Yes	26	Yes	No						No	Yes	Yes	Yes	No
1207	5	No	1	Yes	Yes	2	No	26	Yes	No	Yes	No	No	Yes	No	No	No	Yes	Yes	No
1208	1	No	0	No	No	1	No	20	Yes	Yes	No	No	No	No	Yes	No	No	No	Yes	No
1208	2	No	0	No	No	2	Yes	20	Yes	Yes	No	No	No	No	Yes	No	No	No	Yes	No
1208	3	No	0	No	No	2	Yes	20	Yes	Yes	No	No	No	No	Yes	No	No	No	Yes	No
1208	4	No	0	No	No	2	Yes	20	Yes	Yes	No	No	No	No	Yes	No	No	Yes	Yes	No
1208	5	No	0	No	No	1	Yes	20	Yes	Yes	No	No	No	No	No	No	No	No	Yes	No
1211	1	No	1	Yes	No	1	No	27	Yes	No	No	No	No	No	Yes	No	No	Yes	Yes	No
1211	2	No	1	Yes	No	2	Yes	27	Yes	No	No	No	No	No	Yes	No	No	Yes	Yes	No
1211	4	No	1	Yes	No	1	No	27	Yes	No	No	No	No	No	Yes	No	No	No	No	No
1211	5	No	1	Yes	No	0	No	27	Yes	No						No	No	Yes	No	No
1212	1	No	1	Yes	No	0	No	22	Yes	No						No	No	Yes	No	No
1212	2	No	0	No	No	0		22	Yes	No						No		No
1213	1	No	1	No	Yes	2	No	20	Yes	Yes	No	Yes	No	Yes	Yes	No	No	Yes	No	No
1213	2	No	1	Yes	Yes	1	Yes	20	Yes	Yes	No	No	No	No	Yes	No	No	No	No	No
1213	3	No	1	No	Yes	0	Yes	20	Yes	Yes						No	No	No	No	No
1213	4	No	1	Yes	Yes	2	Yes	20	Yes	Yes	No	No	No	No	Yes	No	No	No	No	No
1213	5	No	1	Yes	Yes	1	No	20	Yes	Yes	No	No	No	No	Yes	No	No	Yes	No	No
1214	1	Yes	1	Yes	Yes	2	Yes	20	Yes	Yes	Yes	Yes	No	Yes	Yes	No	No	Yes	Yes	No
1215	1	No	1	No	Yes	1	No	21	Yes	No	No	No	No	No	No	No	No	Yes	Yes	No
1215	3	No	1	No	Yes	2	No	21	Yes	No	No	No	No	No	Yes	No	No	Yes	No	No
1215	5	No	1	Yes	Yes	2	Yes	21	Yes	No	No	No	No	No	Yes	No	No	No	No	No
1216	1	No	0	Yes	No	0	Yes	21	Yes	No						No	No	Yes	No	No
1216	2	No	0	No	Yes	2	Yes	21	Yes	No	No	No	No	No	No	No	No	No	No	No
1216	3	No	0	No	Yes	0	Yes	21	Yes	No						No	No	No	Yes	No
1216	4	No	0	Yes	Yes	0	Yes	21	Yes	No						No	No	Yes	Yes	No
1217	1	No	1	No	Yes	0		20	Yes	Yes						No		No
1217	2	No	1	No	Yes	2	Yes	20	Yes	Yes	No	No	No	No	Yes	No	No	Yes	Yes	No
1218	1	Yes	1	No	No	2	Yes	19	Yes	No	No	No	No	No	Yes	No	No	Yes	Yes	No
1219	1	No	0	No	Yes	0	No	19	Yes	Yes						No	No	Yes	Yes	Yes
1219	2	No	0	No	Yes	1	No	19	Yes	Yes	No	No	No	No	Yes	No	No	Yes	No	No
1219	3	No	0	Yes	Yes	1	No	19	Yes	Yes	No	No	No	No	Yes	No	No	No	No	No
1219	4	No	1	Yes	Yes	2	No	19	Yes	Yes	Yes	No	No	Yes	Yes	No	No	Yes	No	No
1219	5	No	1	Yes	Yes	3	No	19	Yes	Yes	No	No	No	No	No	No	No	No	Yes	No
1220	1	No	1	No	Yes	2	Yes	18	Yes	No	Yes	No	No	Yes	Yes	No	No	Yes	Yes	No
1220	2	No	1	No	Yes	1	Yes	18	Yes	No	No	No	No	No	Yes	No	No	Yes	No	No
1220	3	No	1	No	Yes	2	Yes	18	Yes	No	No	No	No	No	Yes	No	No	Yes	Yes	No
1220	4	No	1	Yes	Yes	2	Yes	18	Yes	No	No	No	No	No	Yes	No	No	No	Yes	No
1220	5	No	1	Yes	Yes	1	Yes	18	Yes	No	No	No	No	No	Yes	No	No	No	Yes	No
1221	1	No	1	Yes	Yes	1	No	28	Yes	Yes	No	No	No	No	Yes	No	No	No	Yes	Yes
1221	2	No	1	Yes	Yes	1	No	28	Yes	Yes	No	No	No	No	Yes	No	No	No	Yes	No
1221	3	No	1	Yes	Yes	1	No	28	Yes	Yes	No	No	No	No	Yes	No	No	No	Yes	No
1221	4	No	1	Yes	Yes	2	Yes	28	Yes	Yes	No	No	No	No	Yes	No	No	Yes	Yes	No
1221	5	No	1	Yes	Yes	2	No	28	Yes	Yes	No	No	No	No	Yes	No	No	No	Yes	No
1222	1	Yes	1	Yes	Yes	0		25	Yes	No	No	No	No	No	Yes	No		No
1223	1	No	0	Yes	Yes	3		25	Yes	No	Yes	Yes	Yes	Yes	No	No		No
1223	2	No	1	Yes	No	2	No	25	Yes	No	Yes	Yes	Yes	Yes	No	No	No	No	No	No
1223	3	No	0	Yes	No	0		25	Yes	No						Yes		No
1223	4	No	1	Yes	Yes	3	Yes	25	Yes	No	Yes	Yes	No	Yes	Yes	No	No	Yes	Yes	Yes
1223	5	No	0	No	Yes	1	Yes	25	Yes	No	No	No	No	No	Yes	No	No	No	Yes	No
1224	1	No	1	No	Yes	1	No	28	Yes	No	No	Yes	No	Yes	Yes	No	No	Yes	Yes	No
1224	2	No	1	Yes	Yes	1	No	28	Yes	No	No	No	No	No	Yes	No	No	No	Yes	Yes
1224	4	No	1	Yes	Yes	1	No	28	Yes	No	No	Yes	No	Yes	Yes	No	No	Yes	No	Yes
1224	5	No	1	Yes	Yes	1	No	28	Yes	No	No	No	No	No	Yes	No	No	Yes	No	Yes
1225	1	No	0	No	Yes	1	No	21	Yes	No	No	No	No	No	No	No	No	No	No	No
1225	2	No	1	No	Yes	1	Yes	21	Yes	No	No	No	No	No	No	No	No	No	Yes	No
1225	3	No	0	No	Yes	2	Yes	21	Yes	No	Yes	No	No	Yes	No	No	No	No	No	No
1226	1	No	0	Yes	No	1	No	26	Yes	No	No	Yes	No	Yes	Yes	No	No	No	No	No
1226	2	No	0	Yes	No	1	No	26	Yes	No	Yes	Yes	Yes	Yes	Yes	No	Yes	Yes	Yes	No
1226	3	No	0	Yes	No	1	No	26	Yes	No	Yes	Yes	Yes	Yes	Yes	No	No	Yes	No	No
1226	4	No	1	Yes	No	2	No	26	Yes	No	Yes	Yes	No	Yes	Yes	No	No	Yes	No	No
1226	5	No	0	Yes	No	1	No	26	Yes	No	Yes	Yes	No	Yes	Yes	No	No	Yes	No	No
1227	1	No	0	Yes	Yes	2	No	18	Yes	No	Yes	Yes	Yes	Yes	Yes	No	No	Yes	Yes	No
1227	2	No	0	Yes	Yes	2	No	18	Yes	No	No	No	Yes	Yes	Yes	No	No	No	Yes	No
1227	3	No	0	Yes	Yes	2	No	18	Yes	No	No	No	No	No	Yes	No	No	No	No	No
1227	4	No	0	Yes	Yes	2	No	18	Yes	No	Yes	No	No	Yes	Yes	No	No	No	No	No
1227	5	No	0	Yes	Yes	2	Yes	18	Yes	No	No	No	No	No	Yes	No	No	Yes	No	No
1228	1	No	1	No	Yes	3		22	No	Yes	Yes	Yes	No	Yes	Yes	No		No
1228	2	No	1	Yes	Yes	3		22	No	Yes	Yes	Yes	No	Yes	Yes	No		No
1228	3	No	0	Yes	Yes	1	No	22	No	Yes	Yes	No	No	Yes	Yes	No	No	Yes	Yes	No
1228	4	No	1	Yes	Yes	1	No	22	No	Yes	Yes	Yes	No	Yes	Yes	No		No
1228	5	No	1	Yes	Yes	1	No	22	No	Yes	No	No	No	No	Yes	No		No
1229	1	No	0	Yes	Yes	2	No	24	Yes	Yes	Yes	Yes	Yes	Yes	Yes	No	Yes	No	No	No
1229	2	No	0	Yes	Yes	0		24	Yes	Yes						No		No
1229	3	No	0	Yes	Yes	0	Yes	24	Yes	Yes						No	No	No	No	No
1229	4	No	1	No	Yes	1	Yes	24	Yes	Yes	No	No	No	No	Yes	No	No	Yes	No	No
1229	5	No	1	Yes	Yes	2	No	24	Yes	Yes	No	No	No	No	Yes	No	No	No	No	No
1230	1	No	1	No	Yes	1	No	22	Yes	No	No	Yes	No	Yes	No	No	No	No	No	No
1230	2	No	0	No	Yes	1	Yes	22	Yes	No	No	No	No	No	Yes	Yes	No	Yes	No	No
1230	3	No	0	Yes	Yes	2	No	22	Yes	No	No	No	No	No	Yes	No	No	No	No	No
1230	5	No	1	Yes	Yes	1	No	22	Yes	No	No	No	No	No	Yes	No	No	No	No	No
1231	1	No	0	No	Yes	0		18	Yes	Yes						No		No
1231	4	No	0	No	Yes	1	Yes	18	Yes	Yes	No	No	No	No	Yes	No	No	No	No	No
1231	5	No	0	No	Yes	0	Yes	18	Yes	Yes						No	No	No	Yes	No
1232	1	No	1	No	Yes	2	Yes	21	Yes	No	No	Yes	No	Yes	Yes	No	No	Yes	No	Yes
1232	2	No	0	No	Yes	1	Yes	21	Yes	No	Yes	No	No	Yes	Yes	No	No	Yes	No	No
1232	4	No	0	No	Yes	1	No	21	Yes	No	No	No	No	No	Yes	No	No	No	Yes	No
1232	5	No	1	No	Yes	1	No	21	Yes	No	No	No	No	No	Yes	No	No	No	Yes	No
1233	1	No	1	No	Yes	1	Yes	22	Yes	Yes	No	Yes	Yes	Yes	Yes	No	No	No	No	No
1233	3	No	0	No	Yes	1	Yes	22	Yes	Yes	No	No	No	No	Yes	No	No	Yes	No	No
1233	4	No	0	No	Yes	0	Yes	22	Yes	Yes						No	No	Yes	No	No
1233	5	No	0	No	Yes	0	Yes	22	Yes	Yes						No	No	Yes	No	No
1234	1	No	1	Yes	Yes	0	No	31	Yes	No						No	No	Yes	No	No
1234	2	No	1	Yes	No	1	Yes	31	Yes	No	No	No	No	No	Yes	No	No	No	No	No
1234	4	No	1	Yes	No	1	No	31	Yes	No	Yes	No	No	Yes	Yes	No	No	No	No	No
1234	5	No	1	Yes	No	1	No	31	Yes	No	No	No	No	No	Yes	No	No	Yes	No	No
1235	1	No	1	No	Yes	2	No	22	Yes	Yes	Yes	Yes	Yes	Yes	No	Yes	No	Yes	No	No
1235	4	No	0	Yes	Yes	2	Yes	22	Yes	Yes	No	No	No	No	Yes	No	No	Yes	No	No
1235	5	No	0	Yes	Yes	2	No	22	Yes	Yes	No	No	No	No	Yes	No	No	No	No	No
1236	1	No	1	No	Yes	0	No	25	Yes	Yes						No	Yes	Yes	Yes	No
1236	2	No	0	No	Yes	0	No	25	Yes	Yes						No	No	Yes	No	No
1236	3	No	0	No	Yes	0	No	25	Yes	Yes						No	No	No	Yes	No
1236	4	No	1	No	Yes	1	No	25	Yes	Yes	No	No	No	No	Yes	No	No	Yes	No	No
1236	5	No	0	No	Yes	1	Yes	25	Yes	Yes	No	No	No	No	Yes	No	No	Yes	Yes	No
1237	1	No	1	No	Yes	2	No	24	Yes	Yes	Yes	Yes	No	Yes	Yes	No	No	No	No	No
1237	2	No	1	No	Yes	1	No	24	Yes	Yes	Yes	Yes	No	Yes	Yes	Yes	No	Yes	No	No
1237	3	No	1	Yes	Yes	1	No	24	Yes	Yes	No	No	No	No	Yes	No	No	No	No	No
1237	5	No	1	Yes	Yes	2	No	24	Yes	Yes	Yes	No	No	Yes	Yes	No	No	No	No	No
1238	1	No	0	Yes	Yes	1	No	30	Yes	Yes	No	Yes	Yes	Yes	Yes	No		No
1238	2	No	0	No	Yes	1	No	30	Yes	Yes	No	Yes	Yes	Yes	Yes	No	No	Yes	Yes	No
1238	3	No	0	Yes	Yes	1	No	30	Yes	Yes	Yes	No	No	Yes	Yes	No	Yes	Yes	No	Yes
1238	4	No	0	Yes	Yes	1	No	30	Yes	Yes	No	Yes	No	Yes	Yes	No	No	Yes	No	No
1238	5	No	1	Yes	Yes	1	No	30	Yes	Yes	No	No	No	No	Yes	No	No	Yes	No	No
1239	1	No	0	No	Yes	3		20	Yes	No	Yes	Yes	No	Yes	No	No		No
1239	2	No	0	No	Yes	1	No	20	Yes	No	No	No	No	No	Yes	No	No	Yes	No	No
1239	3	No	0	No	Yes	0	Yes	20	Yes	No						No	No	Yes	No	No
1240	1	No	0	No	Yes	2	No	26	Yes	Yes	Yes	Yes	Yes	Yes	Yes	Yes	No	Yes	Yes	No
1240	2	No	0	Yes	Yes	2	No	26	Yes	Yes	No	No	No	No	Yes	No	No	No	Yes	No
1240	3	No	0	Yes	Yes	1	No	26	Yes	Yes	No	No	No	No	Yes	No	No	No	Yes	Yes
1240	4	No	0	Yes	Yes	1	No	26	Yes	Yes	No	No	No	No	Yes	No	No	No	Yes	Yes
1240	5	No	1	No	Yes	2	No	26	Yes	Yes	No	No	No	No	Yes	No	No	No	Yes	Yes
1241	1	No	0	No	Yes	3		21	Yes	No	No	No	No	No	No	No		No
1241	2	No	0	No	Yes	2	Yes	21	Yes	No	No	No	No	No	Yes	No	No	Yes	No	No
1241	3	No	0	No	Yes	2	Yes	21	Yes	No	No	No	No	No	Yes	No	No	No	Yes	No
1241	4	No	0	Yes	Yes	1	Yes	21	Yes	No	No	No	No	No	Yes	No		No
1241	5	No	1	No	Yes	1	No	21	Yes	No	No	No	No	No	Yes	No	No	Yes	Yes	No
1242	1	No	1	Yes	Yes	0	Yes	25	Yes	No						No	No	No	No	No
1242	2	No	1	No	Yes	2	Yes	25	Yes	No	No	No	No	No	Yes	No	No	Yes	Yes	No
1242	3	No	1	No	Yes	2	Yes	25	Yes	No	No	No	No	No	No	No	No	No	Yes	No
1242	4	No	1	Yes	Yes	2	Yes	25	Yes	No	No	No	No	No	Yes	No	No	No	Yes	No
1242	5	No	1	Yes	Yes	1	Yes	25	Yes	No	No	No	No	No	Yes	No	No	Yes	No	No
1243	1	No	1	Yes	Yes	3		24	Yes	Yes	No	No	No	No	Yes	No		No
1243	2	No	1	No	Yes	1	No	24	Yes	Yes	No	No	No	No	Yes	No	No	No	No	No
1243	3	No	1	Yes	Yes	2	No	24	Yes	Yes	No	Yes	No	Yes	Yes	No	No	No	No	No
1243	4	No	1	Yes	Yes	2	Yes	24	Yes	Yes	No	No	No	No	Yes	No	No	Yes	No	No
1243	5	No	1	Yes	Yes	2	No	24	Yes	Yes	No	No	No	No	Yes	No	No	No	No	Yes
1244	1	No	1	No	Yes	2	Yes	23	Yes	No	No	Yes	No	Yes	No	No	No	No	Yes	No
1244	2	No	1	No	Yes	2	No	23	Yes	No	No	No	No	No	Yes	No	No	Yes	No	No
1244	3	No	1	No	Yes	0	Yes	23	Yes	No						No	No	Yes	No	No
1244	5	No	1	No	Yes	1	Yes	23	Yes	No	No	No	No	No	Yes	No	No	Yes	Yes	No
1245	1	Yes	1	No	Yes	0	No	18	Yes	No						No	No	No	Yes	No
1246	1	Yes	1	Yes	Yes	0	No	24	Yes	No						No	No	Yes	Yes	No
1247	1	No	0	No	Yes	2	No	26	Yes	Yes	Yes	Yes	Yes	Yes	No	Yes	Yes	Yes	No	No
1247	2	No	1	Yes	No	3		26	Yes	Yes	Yes	Yes	Yes	Yes	No	Yes		No
1247	3	No	0	No	No	1	No	26	Yes	Yes	Yes	Yes	Yes	Yes	Yes	No	No	No	No	No
1247	4	No	1	Yes	No	2	No	26	Yes	Yes	Yes	Yes	Yes	Yes	Yes	Yes	No	Yes	No	Yes
1247	5	No	1	Yes	No	2	Yes	26	Yes	Yes	No	Yes	No	Yes	Yes	No	No	No	No	Yes
1248	1	No	0	Yes	Yes	2	No	21	Yes	Yes	No	Yes	Yes	Yes	No	No	No	Yes	No	No
1248	2	No	1	No	Yes	0	No	21	Yes	Yes						No	No	Yes	No	No
1248	3	No	1	No	Yes	1	No	21	Yes	Yes	No	No	No	No	No	No	No	Yes	Yes	No
1248	4	No	0	No	Yes	2	Yes	21	Yes	Yes	No	No	No	No	Yes	No	No	Yes	No	No
1248	5	No	1	No	Yes	1	Yes	21	Yes	Yes	No	No	No	No	Yes	No	No	Yes	Yes	No
1249	1	Yes	1	No	Yes	1	Yes	22	Yes	No	No	No	No	No	Yes	No	No	No	No	No
1250	1	No	0	Yes	Yes	2	Yes	19	Yes	Yes	Yes	No	No	Yes	Yes	No	No	No	Yes	No
1250	2	No	0	Yes	No	3		19	Yes	Yes	No	No	No	No	Yes	No		No
1250	3	No	0	Yes	Yes	1	Yes	19	Yes	Yes	No	No	Yes	Yes	No	No	No	Yes	Yes	No
1250	4	No	1	Yes	Yes	2	No	19	Yes	Yes	Yes	Yes	Yes	Yes	No	No		No
1250	5	No	1	Yes	Yes	2	Yes	19	Yes	Yes	Yes	Yes	No	Yes	No	No	No	Yes	Yes	No
1251	1	No	1	Yes	Yes	2	No	24	Yes	Yes	Yes	Yes	Yes	Yes	Yes	No	No	Yes	No	Yes
1251	2	No	0	Yes	Yes	3		24	Yes	Yes	No	No	No	No	Yes	No		No
1251	3	No	0	No	Yes	2	No	24	Yes	Yes	No	No	No	No	Yes	No	No	No	No	No
1251	4	No	0	Yes	Yes	1	No	24	Yes	Yes	No	No	No	No	Yes	No	No	No	No	No
1251	5	No	0	Yes	Yes	1	No	24	Yes	Yes	No	No	No	No	Yes	No	No	Yes	No	No
1252	1	No	1	No	Yes	2	Yes	25	Yes	Yes	Yes	Yes	No	Yes	Yes	No	No	Yes	No	No
1252	2	No	1	Yes	Yes	2	Yes	25	Yes	Yes	No	No	No	No	Yes	No	No	Yes	No	No
1252	3	No	1	Yes	Yes	1	No	25	Yes	Yes	No	No	No	No	Yes	No	No	Yes	No	No
1252	4	No	1	Yes	Yes	1	Yes	25	Yes	Yes	No	No	No	No	Yes	No	No	Yes	No	No
1252	5	No	1	Yes	Yes	1	No	25	Yes	Yes	No	No	No	No	Yes	No	No	Yes	No	No
1253	1	No	0	Yes	Yes	1	No	23	Yes	Yes	No	No	No	No	Yes	No	No	Yes	No	No
1253	2	No	0	Yes	Yes	2	No	23	Yes	Yes	Yes	No	No	Yes	Yes	No	No	Yes	No	No
1253	3	No	0	Yes	Yes	1	Yes	23	Yes	Yes	Yes	No	No	Yes	Yes	No	No	No	No	No
1253	4	No	0	Yes	Yes	2	Yes	23	Yes	Yes	No	No	No	No	Yes	No	No	No	No	No
1253	5	No	0	Yes	Yes	2	No	23	Yes	Yes	No	No	No	No	Yes	No	No	Yes	No	No
1254	1	No	1	Yes	Yes	3		20	Yes	No	Yes	Yes	Yes	Yes	No	Yes		No
1254	2	No	0	Yes	Yes	3		20	Yes	No	No	Yes	No	Yes	Yes	No		No
1254	3	No	1	No	Yes	1	No	20	Yes	No	No	No	No	No	Yes	No	No	Yes	Yes	No
1254	4	No	1	No	Yes	1	Yes	20	Yes	No	No	No	No	No	Yes	No	No	No	Yes	No
1254	5	No	1	No	Yes	1	No	20	Yes	No	No	No	No	No	Yes	No	No	No	No	No
1255	1	No	0	Yes	Yes	1	Yes	18	Yes	Yes	No	No	No	No	Yes	No	No	No	No	No
1255	2	No	0	Yes	Yes	1	Yes	18	Yes	Yes	No	No	No	No	Yes	Yes	No	Yes	No	No
1255	3	No	0	No	Yes	1	No	18	Yes	Yes	No	No	No	No	Yes	Yes	No	No	No	No
1255	4	No	0	No	Yes	1	Yes	18	Yes	Yes	No	No	No	No	Yes	No	No	No	No	No
1255	5	No	1	No	Yes	1	No	18	Yes	Yes	No	No	No	No	Yes	No	No	No	No	No
1256	1	No	0	Yes	Yes	3	No	34	Yes	Yes	Yes	Yes	No	Yes	No	No		No
1256	2	No	0	Yes	Yes	1	No	34	Yes	Yes	No	No	No	No	Yes	No	No	Yes	No	No
1256	3	No	1	Yes	Yes	2	No	34	Yes	Yes	No	No	No	No	Yes	No	No	No	No	No
1256	4	No	0	Yes	Yes	1	No	34	Yes	Yes	No	No	No	No	Yes	No	No	No	No	No
1256	5	No	1	Yes	Yes	1	No	34	Yes	Yes	No	No	No	No	Yes	No	No	Yes	No	No
1257	1	No	0	Yes	Yes	2	No	29	Yes	Yes	Yes	Yes	Yes	Yes	No	No	No	No	No	No
1257	2	No	0	No	Yes	1	No	29	Yes	Yes	No	No	No	No	Yes	No	No	Yes	No	No
1257	3	No	1	Yes	Yes	1	No	29	Yes	Yes	No	No	No	No	Yes	No	No	No	No	No
1257	4	No	1	Yes	Yes	1	No	29	Yes	Yes	No	No	No	No	Yes	No	No	Yes	No	No
1257	5	No	0	Yes	Yes	1	No	29	Yes	Yes	No	No	No	No	Yes	Yes	No	Yes	No	No
1258	1	No	0	No	Yes	0		18	Yes	Yes						No		No
1258	2	No	0	No	Yes	0	Yes	18	Yes	Yes						No	No	Yes	No	No
1258	3	No	0	No	Yes	0	Yes	18	Yes	Yes						No		No
1258	5	No	0	No	Yes	0	Yes	18	Yes	Yes						No	No	Yes	No	No
1259	1	No	0	No	Yes	0		19	Yes	Yes						No		No
1259	2	No	0	No	Yes	0		19	Yes	Yes						No		No
1259	3	No	0	No	Yes	0		19	Yes	Yes						No		No
1259	4	No	0	No	Yes	0		19	Yes	Yes						No		No
1259	5	No	0	No	Yes	0		19	Yes	Yes						No		No
1260	1	No	0	No	Yes	0		19	Yes	Yes						No		No
1260	2	No	0	No	Yes	2	Yes	19	Yes	Yes	No	No	No	No	Yes	No	No	Yes	No	No
1260	3	No	0	Yes	Yes	1	No	19	Yes	Yes	No	No	No	No	Yes	No	No	No	Yes	No
1260	5	No	0	Yes	Yes	0	Yes	19	Yes	Yes						No	No	Yes	Yes	No
1261	1	No	0	No	Yes	0		18	Yes	Yes						No		No
1261	2	No	0	No	No	0		18	Yes	Yes						No		No
1261	3	No	0	No	No	0		18	Yes	Yes						No		No
1261	4	No	0	No	No	0		18	Yes	Yes						No		No
1261	5	No	0	No	No	0		18	Yes	Yes						No		No
1262	1	No	0	No	Yes	0	Yes	19	Yes	Yes						No	No	Yes	No	No
1262	4	No	0	No	No	1	Yes	19	Yes	Yes	No	No	No	No	No	No	No	No	Yes	No
1262	5	No	0	No	No	0	Yes	19	Yes	Yes						No		No
1263	1	No	0	No	Yes	0		19	Yes	Yes						No		No
1263	2	No	0	No	Yes	0		19	Yes	Yes						No		No
1263	3	No	0	No	Yes	0		19	Yes	Yes						No		No
1263	4	No	0	No	Yes	0		19	Yes	Yes						No		No
1264	1	No	0	No	Yes	2	No	18	Yes	Yes	No	No	No	No	No	No	No	Yes	No	No
1264	2	No	0	No	Yes	2	Yes	18	Yes	Yes	No	No	No	No	Yes	No	No	No	No	No
1264	3	No	0	Yes	Yes	2	Yes	18	Yes	Yes	No	No	No	No	Yes	Yes	No	Yes	No	No
1264	4	No	0	Yes	Yes	2	Yes	18	Yes	Yes	No	No	No	No	No	Yes	No	Yes	No	No
1264	5	No	0	Yes	Yes	1	Yes	18	Yes	Yes	No	No	No	No	Yes	Yes	No	No	No	No
1265	1	No	0	No	Yes	1	Yes	20	Yes	Yes	Yes	Yes	Yes	Yes	No	Yes	Yes	No	No	No
1265	2	No	0	Yes	No	1	Yes	20	Yes	Yes	Yes	Yes	Yes	Yes	Yes	Yes	Yes	No	No	No
1265	3	No	0	No	No	2	Yes	20	Yes	Yes	No	Yes	Yes	Yes	Yes	No	Yes	Yes	No	No
1265	4	No	0	Yes	No	2	Yes	20	Yes	Yes	Yes	Yes	Yes	Yes	Yes	Yes	No	No	No	No
1265	5	No	0	Yes	No	2	No	20	Yes	Yes	Yes	Yes	Yes	Yes	No	Yes	Yes	No	No	No
1266	1	No	0	No	Yes	0		20	Yes	Yes						No		No
1266	2	No	0	Yes	Yes	0		20	Yes	Yes						No		No
1266	3	No	0	No	Yes	0		20	Yes	Yes						No		No
1266	4	No	0	No	Yes	1	Yes	20	Yes	Yes	No	No	No	No	Yes	No	No	Yes	No	No
1266	5	No	0	No	Yes	1	Yes	20	Yes	Yes	Yes	No	No	Yes	Yes	No	No	No	No	No
1267	1	No	0	No	Yes	3	Yes	18	Yes	Yes	No	No	No	No	No	No	No	No	No	No
1267	2	No	0	No	Yes	0	No	18	Yes	Yes						No	No	No	No	No
1267	3	No	0	No	Yes	0	No	18	Yes	Yes						No	No	Yes	Yes	No
1267	4	No	0	No	Yes	0	Yes	18	Yes	Yes						No	No	Yes	No	No
1267	5	No	0	No	Yes	0	Yes	18	Yes	Yes						No	No	No	Yes	No
1268	1	No	1	Yes	Yes	1	Yes	25	Yes	Yes	No	Yes	No	Yes	Yes	No	No	No	No	No
1268	2	No	1	Yes	Yes	1	No	25	Yes	Yes	No	No	No	No	Yes	No	No	Yes	No	No
1268	4	No	1	Yes	Yes	1	No	25	Yes	Yes	No	No	No	No	Yes	No	No	Yes	No	No
1268	5	No	0	Yes	Yes	1	No	25	Yes	Yes	No	No	No	No	Yes	No	No	No	No	No
1269	1	Yes	1	No	Yes	2	No	24	Yes	No	Yes	Yes	No	Yes	No	No	No	Yes	No	No
1270	1	No	0	No	Yes	2	No	20	Yes	No	No	No	No	No	No	No	No	Yes	No	No
1270	4	No	1	Yes	No	1	No	20	Yes	No	No	Yes	No	Yes	Yes	No	No	No	No	No
1270	5	No	0	Yes	No	1	Yes	20	Yes	No	No	No	No	No	Yes	No	No	Yes	No	No
1271	1	No	0	No	Yes	1	Yes	19	Yes	Yes	No	Yes			Yes	No	No	No	No	No
1271	4	No	0	No	No	2	Yes	19	Yes	Yes	No	Yes	No	Yes	No	No	No	No	No	No
1271	5	No	0	Yes	Yes	0	Yes	19	Yes	Yes						No	No	No	No	No
1272	1	No	0	No	Yes	1	Yes	19	Yes	Yes	No	No	No	No	Yes	No	No	No	Yes	No
1272	2	No	0	No	Yes	2	Yes	19	Yes	Yes	No	No	No	No	Yes	No	No	Yes	Yes	No
1272	5	No	0	Yes	Yes	1	No	19	Yes	Yes	No	No	No	No	Yes	No	No	Yes	No	No
1273	1	No	0	No	Yes	0	Yes	19	Yes	Yes						No	No	Yes	No	No
1273	2	No	0	Yes	No	0	No	19	Yes	Yes						No	No	No	Yes	No
1273	3	No	0	No	No	0	Yes	19	Yes	Yes						No	No	No	No	No
1273	4	No	0	No	Yes	0	Yes	19	Yes	Yes						No	No	No	No	No
1273	5	No	0	No	Yes	0	Yes	19	Yes	Yes						No	No	No	Yes	No
1275	1	No	0	No	Yes	0	Yes	19	Yes	Yes						No	No	Yes	No	No
1275	2	No	0	No	Yes	1	Yes	19	Yes	Yes	No	No	No	No	Yes	No	No	No	No	No
1275	4	No	1	Yes	Yes	0	Yes	19	Yes	Yes						No	No	No	No	No
1275	5	No	1	Yes	Yes	3		19	Yes	Yes	No	No	Yes	Yes	Yes	No		No
1276	1	No	0	No	Yes	2	Yes	26	Yes	Yes	Yes	No	No	Yes	No	No	No	Yes	No	No
1276	4	No	0	Yes	Yes	1	No	26	Yes	Yes	No	No	No	No	Yes	No	No	Yes	No	No
1276	5	No	0	No	Yes	1	Yes	26	Yes	Yes	No	No	No	No	No	No	No	Yes	No	No
1277	1	No	0	No	Yes	0		19	Yes	Yes						No		No
1277	2	No	0	No	Yes	1	No	19	Yes	Yes	No	No	No	No	Yes	No	No	No	Yes	No
1277	3	No	0	No	Yes	1	Yes	19	Yes	Yes	No	No	No	No	Yes	No	No	No	Yes	No
1277	5	No	0	No	Yes	0	Yes	19	Yes	Yes						No	No	Yes	No	No
1278	1	No	1	Yes	Yes	1		27	Yes	No	No	No	No	No	No	No		No
1278	3	No	1	Yes	Yes	1	No	27	Yes	No	No	No	No	No	Yes	No	No	No	Yes	No
1278	4	No	1	Yes	Yes	1	Yes	27	Yes	No	No	No	No	No	No	No	No	No	No	No
1278	5	No	1	Yes	Yes	1	No	27	Yes	No	No	No	No	No	No	No	No	No	No	No
1279	1	Yes	0	No	Yes	0		20	Yes	Yes						No		No
1280	1	No	0	No	Yes	0		20	Yes	Yes						No		No
1280	2	No	0	No	No	0		20	Yes	Yes						No		No
1280	3	No	0	No	Yes	0		20	Yes	Yes						No		No
1280	4	No	0	No	Yes	1	No	20	Yes	Yes	No	No	No	No	Yes	No	No	Yes	No	No
1280	5	No	0	No	Yes	0	No	20	Yes	Yes						No	No	Yes	No	Yes
1281	1	No	0	No	Yes	0	No	19	Yes	Yes						No	No	Yes	No	No
1281	4	No	0	No	Yes	0	Yes	19	Yes	Yes						No	No	Yes	Yes	No
1281	5	No	0	No	Yes	1	Yes	19	Yes	Yes	No	No	No	No	No	No	No	Yes	Yes	No
1282	1	Yes	0	Yes	Yes	1	No	26	Yes	Yes	Yes	Yes	Yes	Yes	No	No	No	Yes	No	No
1283	1	No	0	No	Yes	0	No	19	Yes	Yes						No	No	Yes	No	No
1283	4	No	0	No	Yes	1	No	19	Yes	Yes	No	No	No	No	Yes	No	No	Yes	No	No
1283	5	No	0	No	Yes	2	Yes	19	Yes	Yes	No	No	No	No	Yes	No	No	Yes	No	No
1284	1	No	0	Yes	Yes	0	Yes	19	Yes	Yes						Yes	No	No	Yes	No
1284	3	No	0	Yes	Yes	0	Yes	19	Yes	Yes						No		No
1284	4	No	0	No	Yes	1	Yes	19	Yes	Yes	No	No	No	No	Yes	No	No	No	No	No
1285	1	No	0	Yes	Yes	1	No	25	Yes	No	Yes	Yes	Yes	Yes	Yes	No	No	No	No	No
1285	2	No	1	Yes	Yes	1	No	25	Yes	No	Yes	Yes	No	Yes	No	No	Yes	Yes	No	No
1285	3	No	1	Yes	Yes	2	Yes	25	Yes	No	No	Yes	No	Yes	No	No	Yes	No	No	No
1285	4	No	1	Yes	Yes	2	No	25	Yes	No	No	Yes	Yes	Yes	Yes	No	No	No	No	Yes
1286	1	No	0	Yes	Yes	2	Yes	28	Yes	Yes	No	No	No	No	No	No	No	Yes	Yes	No
1286	2	No	0	No	Yes	2	Yes	28	Yes	Yes	Yes	No	No	Yes	No	Yes	No	Yes	Yes	No
1286	4	No	1	No	Yes	1	Yes	28	Yes	Yes	No	No	No	No	No	No	No	No	Yes	No
1286	5	No	1	Yes	Yes	1	No	28	Yes	Yes	No	No	No	No	Yes	No	No	No	Yes	No
1288	1	No	0	Yes	Yes	1	No	24	Yes	No	Yes	Yes	Yes	Yes	No	No	No	No	Yes	No
1288	4	No	0	Yes	No	1	No	24	Yes	No	Yes	Yes	Yes	Yes	Yes	No	No	No	Yes	No
1288	5	No	0	Yes	No	1	No	24	Yes	No	Yes	Yes	Yes	Yes	Yes	No	No	No	Yes	No
1289	1	No	0	No	Yes	0		19	Yes	Yes						No		No
1289	3	No	0	No	Yes	1	Yes	19	Yes	Yes	No	No	No	No	Yes	No	No	Yes	Yes	No
1289	4	No	0	No	Yes	2	Yes	19	Yes	Yes	No	No	No	No	Yes	No	No	No	Yes	No
1289	5	No	0	No	Yes	1	Yes	19	Yes	Yes	No	No	No	No	Yes	No	No	No	Yes	No
1290	1	No	1	No	Yes	2	Yes	33	Yes	Yes	No	Yes	Yes	Yes	No	No	No	Yes	Yes	No
1290	4	No	0	Yes	Yes	1	Yes	33	Yes	Yes	No	No	No	No	Yes	No	No	Yes	Yes	No
1290	5	No	0	Yes	Yes	1	Yes	33	Yes	Yes	No	No	No	No	Yes	No	No	Yes	Yes	No
1291	1	No	0	No	No	2	No	30	Yes	Yes	No	Yes	No	Yes	Yes	No	No	No	Yes	No
1291	4	No	1	No	Yes	1	No	30	Yes	Yes	No	No	No	No	Yes	No	No	Yes	No	No
1291	5	No	0	Yes	Yes	1	No	30	Yes	Yes	Yes	Yes	No	Yes	Yes	No	No	No	No	No
1292	1	No	0	Yes	No	1	Yes	24	Yes	Yes	No	No	No	No	Yes	No	No	Yes	No	No
1292	2	No	0	No	Yes	2	Yes	24	Yes	Yes	No	No	No	No	Yes	No	No	No	No	No
1292	3	No	1	Yes	Yes	1	Yes	24	Yes	Yes	No	No	No	No	Yes	No	No	Yes	No	No
1292	4	No	0	Yes	Yes	1	Yes	24	Yes	Yes	No	No	No	No	Yes	No	No	Yes	No	No
1292	5	No	0	Yes	Yes	1	Yes	24	Yes	Yes	No	No	No	No	Yes	No	No	Yes	No	No
1293	1	No	1	No	No	2	No	19	Yes	Yes	No	No	Yes	Yes	Yes	No	No	No	No	No
1293	2	No	0	Yes	No	2	Yes	19	Yes	Yes	No	No	No	No	No	No	No	No	No	No
1293	3	No	1	Yes	No	0	Yes	19	Yes	Yes						No		No
1293	4	No	0	No	No	0	Yes	19	Yes	Yes						No		No
1293	5	No	0	No	No	0	Yes	19	Yes	Yes						No	No	Yes	No	No
1294	1	No	1	No	No	0	No	22	Yes	Yes						No	No	Yes	No	No
1294	3	No	0	Yes	No	1	No	22	Yes	Yes	No	No	No	No	No	No	No	No	No	No
1294	4	No	0	No	No	0	Yes	22	Yes	Yes						No	No	No	No	No
1295	1	No	1	Yes	No	2	No	24	Yes	No	No	No	No	No	Yes	No	No	No	Yes	No
1295	2	No	1	Yes	Yes	0	Yes	24	Yes	No						No	No	Yes	No	No
1295	5	No	1	Yes	Yes	2	No	24	Yes	No	No	No	Yes	Yes	Yes	No	No	Yes	No	No
1296	1	No	0	Yes	No	3		31	Yes	Yes	No	No	No	No	Yes	No		No
1296	2	No	0	No	Yes	0	Yes	31	Yes	Yes						No	No	Yes	Yes	No
1296	3	No	0	Yes	Yes	2	No	31	Yes	Yes	No	No	No	No	Yes	No	No	Yes	Yes	No
1296	4	No	0	Yes	Yes	1	Yes	31	Yes	Yes	No	No	No	No	Yes	No		No
1296	5	No	0	Yes	Yes	1	Yes	31	Yes	Yes	No	No	No	No	Yes	No		No
1297	1	No	0	No	No	1	Yes	21	Yes	Yes	Yes	No	No	Yes	No	No	No	Yes	No	No
1297	2	No	0	No	Yes	1	Yes	21	Yes	Yes	No	No	No	No	Yes	No	No	No	No	No
1297	4	No	0	No	Yes	1	Yes	21	Yes	Yes	No	No	No	No	Yes	No	No	Yes	No	No
1297	5	No	0	No	Yes	0	Yes	21	Yes	Yes						No	No	Yes	No	No
1298	1	No	1	Yes	No	1	Yes	30	Yes	Yes	No	No	No	No	Yes	No		No
1298	2	No	1	Yes	No	1	No	30	Yes	Yes	Yes	No	No	Yes	Yes	No	No	No	No	No
1298	3	No	1	Yes	No	1	No	30	Yes	Yes	No	No	No	No	Yes	No	No	No	No	No
1298	4	No	1	Yes	No	1	No	30	Yes	Yes	No	No	No	No	Yes	No	No	Yes	Yes	No
1298	5	No	1	Yes	No	1	No	30	Yes	Yes	No	No	No	No	Yes	No		No
1299	1	No	1	No	No	1	Yes	20	Yes	No	No	No	No	No	No	No	No	No	Yes	No
1299	3	No	0	No	Yes	2	Yes	20	Yes	No	No	No	No	No	Yes	No	No	Yes	No	No
1299	4	No	0	No	Yes	1	Yes	20	Yes	No	No	No	No	No	Yes	No	No	No	No	No
1299	5	No	0	No	Yes	1	Yes	20	Yes	No	No	No	No	No	Yes	No	No	Yes	No	No
1300	1	No	0	No	No	1	Yes	19	Yes	Yes	No	No	No	No	No	Yes	No	Yes	Yes	No
1300	2	No	0	No	No	1	No	19	Yes	Yes	Yes	Yes	Yes	Yes	Yes	Yes	No	Yes	Yes	No
1300	3	No	0	Yes	No	2	No	19	Yes	Yes	Yes	No	No	Yes	No	Yes		No	Yes	No
1300	4	No	0	No	Yes	2	No	19	Yes	Yes	Yes	Yes	No	Yes	No	No	Yes	No	No	No
1300	5	No	0	Yes	Yes	1	No	19	Yes	Yes	No	Yes	No	Yes	No	No		No
1301	1	No	0	No	Yes	0	Yes	24	Yes	Yes						No	No	Yes	No	Yes
1301	2	No	0	No	Yes	1	Yes	24	Yes	Yes	No	No	No	No	Yes	No	No	No	No	Yes
1301	4	No	1	No	Yes	0	Yes	24	Yes	Yes						No	No	Yes	No	Yes
1301	5	No	1	No	Yes	0	Yes	24	Yes	Yes						No	No	Yes	No	Yes
1302	1	No	1	Yes	Yes	1	No	23	Yes	Yes	Yes	Yes	Yes	Yes	No	Yes	No	No	No	Yes
1302	3	No	1	Yes	Yes	2	No	23	Yes	Yes	No	No	No	No	Yes	No	No	Yes	No	Yes
1302	4	No	1	Yes	Yes	1	No	23	Yes	Yes	No	No	No	No	No	No	No	Yes	No	No
1302	5	No	1	Yes	Yes	1	No	23	Yes	Yes	No	No	No	No	No	No	No	Yes	No	Yes
1303	1	No	0	No	Yes	3		18	Yes	Yes	No	No	No	No	Yes	No		No
1303	2	No	0	No	Yes	1	No	18	Yes	Yes	No	Yes	No	Yes	Yes	No	No	No	No	No
1303	3	No	1	No	Yes	1	Yes	18	Yes	Yes	Yes	No	No	Yes	Yes	No	No	No	Yes	No
1303	4	No	1	Yes	Yes	2	Yes	18	Yes	Yes	No	No	No	No	Yes	No	No	No	No	No
1303	5	No	1	No	Yes	2	Yes	18	Yes	Yes	No	No	No	No	Yes	No	No	No	No	No
1304	1	No	0	No	Yes	2	Yes	20	Yes	Yes	Yes	Yes	Yes	Yes	Yes	No	Yes	Yes	Yes	No
1304	2	No	0	No	Yes	1	Yes	20	Yes	Yes	Yes	Yes	Yes	Yes	Yes	No	No	Yes	No	Yes
1304	3	No	0	No	Yes	2	Yes	20	Yes	Yes	No	No	No	No	Yes	No	No	Yes	No	Yes
1304	4	No	0	Yes	Yes	1	Yes	20	Yes	Yes	No	No	No	No	Yes	No	No	Yes	No	No
1304	5	No	0	Yes	Yes	1	Yes	20	Yes	Yes	No	No	No	No	Yes	No	No	Yes	No	No
1305	1	No	1	Yes	Yes	2	No	23	Yes	Yes	Yes	Yes	No	Yes	Yes	No	No	No	No	No
1305	2	No	1	Yes	Yes	2	No	23	Yes	Yes	Yes	Yes	No	Yes	Yes	No	No	No	Yes	No
1305	3	No	1	Yes	Yes	2	No	23	Yes	Yes	Yes	No	No	Yes	Yes	No	No	No	Yes	No
1305	4	No	1	Yes	Yes	1	Yes	23	Yes	Yes	No	No	No	No	Yes	No	No	Yes	No	No
1305	5	No	1	Yes	Yes	1	No	23	Yes	Yes	No	No	No	No	Yes	No	No	No	Yes	No
1306	1	No	0	No	Yes	0	No	21	Yes	Yes						No	No	No	No	No
1306	2	No	0	No	Yes	1	No	21	Yes	Yes	No	No	No	No	Yes	No	No	No	No	No
1306	3	No	0	No	Yes	3	No	21	Yes	Yes	No	No	No	No	Yes	No	No	No	No	No
1306	4	No	0	No	Yes	2	No	21	Yes	Yes	No	No	No	No	Yes	No	No	No	Yes	No
1306	5	No	1	No	Yes	1	Yes	21	Yes	Yes	No	No	No	No	Yes	No	No	Yes	Yes	No
1307	1	Yes	0	No	Yes	0		19	Yes	No						No	No	No
1308	1	No	1	Yes	Yes	1	No	34	Yes	No	Yes	Yes	Yes	Yes	Yes	No	No	Yes	Yes	No
1308	3	No	1	Yes	Yes	1	No	34	Yes	No	No	No	No	No	Yes	No	No	No	Yes	No
1308	4	No	1	Yes	Yes	1	No	34	Yes	No	No	Yes	No	Yes	Yes	No	No	Yes	Yes	No
1308	5	No	1	Yes	Yes	1	No	34	Yes	No	No	No	No	No	Yes	No	No	Yes	Yes	No
1309	1	No	0	Yes	Yes	1	No	20	Yes	Yes	No	No	No	No	Yes	No	No	Yes	No	No
1309	2	No	0	No	No	1	Yes	20	Yes	Yes	No	Yes	No	Yes	Yes	No	No	No	No	No
1309	4	No	0	No	No	0	No	20	Yes	Yes						No	No	Yes	No	No
1310	1	No	1	Yes	Yes	2	Yes	27	Yes	No	Yes	Yes	No	Yes	Yes	No	No	No	Yes	No
1310	2	No	1	Yes	Yes	1	Yes	27	Yes	No	No	No	No	No	No	No	No	No	Yes	No
1310	3	No	1	Yes	Yes	2	Yes	27	Yes	No	No	No	Yes	Yes	No	No	No	No	Yes	No
1310	4	No	0	Yes	Yes	1		27	Yes	No	No	No	No	No	No	No		No
1310	5	No	0	Yes	Yes	1	No	27	Yes	No	No	No	No	No	Yes	No		No
1311	1	No	1	No	Yes	2	No	18	Yes	No	No	No	No	No	Yes	No	No	Yes	Yes	No
1311	2	No	1	No	Yes	0	Yes	18	Yes	No						No	No	Yes	Yes	No
1311	3	No	1	No	Yes	0	Yes	18	Yes	No						No	No	Yes	Yes	No
1311	4	No	1	No	Yes	1	Yes	18	Yes	No	No	No	No	No	Yes	No	No	Yes	Yes	No
1311	5	No	1	No	Yes	1	Yes	18	Yes	No	No	No	No	No	Yes	No	No	Yes	Yes	No
1312	1	Yes	1	No	Yes	2	No	23	Yes	Yes	Yes	Yes	Yes	Yes	No	No	Yes	Yes	Yes	No
1313	1	No	1	Yes	Yes	1	No	30	Yes	No	No	No	No	No	Yes	No	No	No	No	No
1313	2	No	1	Yes	No	1	No	30	Yes	No	Yes	No	No	Yes	Yes	No	No	No	Yes	No
1313	3	No	1	Yes	No	1	No	30	Yes	No	Yes	No	No	Yes	No	Yes	No	No	No	No
1313	4	No	1	Yes	No	2	No	30	Yes	No	No	No	No	No	Yes	No	No	No	Yes	No
1313	5	No	1	Yes	Yes	1	No	30	Yes	No	Yes	No	No	Yes	Yes	No	No	No	Yes	No
1314	1	No	1	No	Yes	1	Yes	24	Yes	No	No	No	No	No	Yes	No	No	Yes	No	No
1314	3	No	0	No	Yes	0	Yes	24	Yes	No						No	No	Yes	Yes	No
1314	4	No	1	No	Yes	0	Yes	24	Yes	No						No	No	Yes	Yes	No
1314	5	No	1	No	Yes	0	Yes	24	Yes	No						No	No	Yes	No	No
1315	1	No	0	Yes	No	1	No	22	Yes	No	Yes	Yes	No	Yes	Yes	No	No	Yes	No	No
1315	2	No	1	Yes	No	2	No	22	Yes	No	No	Yes	Yes	Yes	No	No	No	No	No	No
1315	3	No	1	Yes	No	1	No	22	Yes	No	No	No	No	No	Yes	No	No	Yes	No	No
1316	1	No	0	No	No	0	Yes	19	Yes	Yes	No	No	No	No	Yes	No	No	No	Yes	No
1316	2	No	1	No	No	0		19	Yes	Yes						No		No
1316	3	No	0	Yes	No	0		19	Yes	Yes	No	No	No	No	No	No		No
1316	4	No	1	No	No	0		19	Yes	Yes						No		No
1316	5	No	1	No	No	0		19	Yes	Yes						No		No
1317	1	No	0	No	No	0	No	31	Yes	No						No	No	Yes	No	No
1317	2	No	0	No	No	0	No	31	Yes	No						No		No
1317	3	No	0	No	No	0	No	31	Yes	No						No	No	Yes	No	No
1317	4	No	1	No	No	0	No	31	Yes	No						No		No
1317	5	No	0	No	No	0	No	31	Yes	No						No	No	Yes	No	No
1318	1	No	1	Yes	Yes	1	No	25	Yes	No	Yes	Yes	No	Yes	Yes	No	No	Yes	No	No
1318	2	No	1	Yes	No	1	No	25	Yes	No	No	Yes	Yes	Yes	Yes	Yes	No	No	No	No
1318	3	No	1	Yes	No	1	No	25	Yes	No	No	Yes	No	Yes	Yes	Yes	No	Yes	Yes	No
1318	4	No	1	Yes	No	1	No	25	Yes	No	No	No	No	No	Yes	No	No	No	Yes	No
1318	5	No	1	No	No	0	No	25	Yes	No						No		No
1319	1	No	1	Yes	Yes	2	No	26	Yes	Yes	Yes	Yes	Yes	Yes	Yes	No	Yes	Yes	No	No
1319	2	No	1	Yes	No	2	No	26	Yes	Yes	No	Yes	No	Yes	No	No	No	No	Yes	No
1319	3	No	1	Yes	No	2	No	26	Yes	Yes	Yes	Yes	No	Yes	No	No	No	Yes	Yes	No
1319	4	No	1	Yes	Yes	2	No	26	Yes	Yes	Yes	Yes	No	Yes	No	No	No	No	Yes	No
1319	5	No	1	Yes	Yes	2	No	26	Yes	Yes	Yes	Yes	No	Yes	Yes	No	No	Yes	Yes	No
1320	1	No	1	Yes	Yes	2	Yes	23	Yes	No	Yes	Yes	Yes	Yes	No	No	No	Yes	Yes	Yes
1320	2	No	0	Yes	Yes	1	Yes	23	Yes	No	Yes	No	No	Yes	Yes	No	No	Yes	Yes	No
1320	4	No	0	Yes	Yes	1	No	23	Yes	No	No	No	No	No	Yes	No	No	No	No	No
1320	5	No	0	Yes	Yes	1	No	23	Yes	No	No	No	No	No	Yes	No	Yes	Yes	No	No
1321	1	No	1	Yes	Yes	1	No	28	Yes	No	No	Yes	Yes	Yes	Yes	No	No	Yes	Yes	No
1321	2	No	1	Yes	Yes	1	No	28	Yes	No	No	No	No	No	Yes	No	No	Yes	No	No
1321	3	No	1	Yes	Yes	2	Yes	28	Yes	No	No	Yes	Yes	Yes	Yes	No	No	Yes	No	No
1321	4	No	1	Yes	Yes	2	No	28	Yes	No	No	No	No	No	Yes	No	No	No	Yes	Yes
1321	5	No	1	Yes	Yes	1	No	28	Yes	No	No	No	No	No	Yes	No	No	No	No	No
1322	1	No	0	No	Yes	0	Yes	21	Yes	Yes						No	No	Yes	No	No
1322	2	No	0	No	No	0	Yes	21	Yes	Yes						No	No	Yes	No	No
1322	3	No	0	No	No	1	Yes	21	Yes	Yes	No	No	No	No	No	No	No	Yes	No	No
1322	4	No	0	No	Yes	0	Yes	21	Yes	Yes						No	No	No	Yes	No
1322	5	No	0	Yes	Yes	0	Yes	21	Yes	Yes						No	No	No	No	No
1323	1	No	0	No	No	1	Yes	20	Yes	Yes	No	No	No	No	Yes	No	No	Yes	Yes	No
1323	2	No	1	No	No	2	Yes	20	Yes	Yes	Yes	No	Yes	Yes	No	No	No	Yes	Yes	No
1323	3	No	1	No	No	0	Yes	20	Yes	Yes						No	No	No	Yes	No
1323	4	No	1	Yes	No	1	No	20	Yes	Yes	No	Yes	Yes	Yes	Yes	No	No	Yes	Yes	No
1323	5	No	1	No	No	0	Yes	20	Yes	Yes						No	No	No	Yes	No
1324	1	No	1	No	No	0	No	18	Yes	No						No	No	Yes	No	No
1324	2	No	1	Yes	No	2	No	18	Yes	No	No	No	No	No	Yes	No	No	No	Yes	No
1324	3	No	1	No	No	0	No	18	Yes	No						No	No	Yes	Yes	No
1324	4	No	1	No	Yes	0	Yes	18	Yes	No						No	No	No	Yes	No
1324	5	No	0	Yes	Yes	2	No	18	Yes	No	No	No	No	No	Yes	No	No	Yes	Yes	No
1325	1	Yes	1	Yes	No	0	Yes	21	Yes	No						No	No	Yes	No	No
1326	1	No	1	Yes	No	2	No	22	Yes	Yes	No	No	No	No	Yes	No	Yes	Yes	Yes	No
1326	3	No	0	Yes	No	2	Yes	22	Yes	Yes	No	Yes	Yes	Yes	Yes	No	No	Yes	No	No
1326	4	No	0	Yes	No	3	Yes	22	Yes	Yes	No	No	No	No	Yes	No	No	Yes	Yes	No
1326	5	No	1	Yes	No	0	Yes	22	Yes	Yes						No	No	Yes	Yes	No
1327	1	No	1	Yes	No	2	No	23	Yes	Yes	No	Yes	No	Yes	No	No	No	Yes	Yes	No
1327	2	No	0	No	No	1	Yes	23	Yes	Yes	No	No	No	No	No	No	No	Yes	No	No
1327	4	No	0	No	No	1	Yes	23	Yes	Yes	No	No	No	No	No	No		No
1327	5	No	0	No	No	3		23	Yes	Yes	No	No	No	No	No	No		No
1328	1	No	1	Yes	No	1	No	31	Yes	No	Yes	No	No	Yes	No	No	Yes	No	No	No
1328	2	No	1	Yes	No	1	No	31	Yes	No	Yes	No	No	Yes	Yes	No	No	No	No	No
1328	5	No	1	Yes	No	1	No	31	Yes	No	No	Yes	No	Yes	Yes	No	No	Yes	No	No
1329	1	No	0	Yes	No	2	No	23	Yes	Yes	Yes	No	No	Yes	Yes	No	No	No	No	No
1329	2	No	0	Yes	No	2	Yes	23	Yes	Yes	Yes	Yes	Yes	Yes	No	No	No	No	Yes	Yes
1329	3	No	1	Yes	No	1	Yes	23	Yes	Yes	Yes	No	No	Yes	Yes	No	No	Yes	Yes	No
1329	4	No	0	Yes	No	2	Yes	23	Yes	Yes	Yes	No	No	Yes	Yes	No	No	No	Yes	No
1330	1	No	1	Yes	No	2	Yes	25	Yes	Yes	No	Yes	No	Yes	Yes	No	No	Yes	No	No
1330	2	No	1	Yes	No	2	Yes	25	Yes	Yes	No	No	No	No	Yes	No	No	No	No	No
1330	3	No	1	Yes	No	2	No	25	Yes	Yes	No	No	No	No	No	No	No	Yes	No	No
1330	4	No	1	Yes	No	2	No	25	Yes	Yes	No	No	No	No	Yes	No	No	Yes	Yes	No
1330	5	No	1	Yes	No	2	No	25	Yes	Yes	No	No	No	No	Yes	No	No	Yes	No	No
1331	1	No	0	Yes	No	2	No	27	Yes	Yes	Yes	Yes	Yes	Yes	Yes	Yes	Yes	No	No	No
1331	2	No	0	Yes	No	1	No	27	Yes	Yes	Yes	No	Yes	Yes	Yes	No	No	No	No	No
1331	4	No	0	Yes	No	2	Yes	27	Yes	Yes	No	Yes	No	Yes	Yes	No	No	Yes	No	No
1331	5	No	0	Yes	No	1	Yes	27	Yes	Yes	Yes	No	No	Yes	Yes	No	No	No	No	No
1332	1	No	1	Yes	No	2	No	26	Yes	No	No	No	No	No	Yes	No	No	Yes	No	No
1332	2	No	1	Yes	No	0		26	Yes	No						No		No
1332	4	No	1	Yes	No	1	Yes	26	Yes	No	No	No	No	No	No	No	No	No	No	No
1332	5	No	1	Yes	No	1	Yes	26	Yes	No	Yes	Yes	No	Yes	Yes	No	No	Yes	Yes	No
1333	1	No	1	No	No	2	Yes	21	Yes	No	No	No	No	No	Yes	No	No	Yes	No	No
1333	2	No	1	Yes	No	2	Yes	21	Yes	No	No	No	No	No	Yes	No	No	Yes	No	No
1333	4	No	1	Yes	No	1	No	21	Yes	No	No	No	No	No	No	No	No	No	No	No
1333	5	No	1	Yes	No	1	No	21	Yes	No	No	No	No	No	Yes	No	No	Yes	No	No
1334	1	No	0	Yes	No	1	No	30	Yes	Yes	No	No	Yes	Yes	Yes	No	No	No	No	No
1334	2	No	0	Yes	No	1	No	30	Yes	Yes	No	Yes	No	Yes	Yes	No	No	No	No	No
1334	3	No	1	Yes	No	1	No	30	Yes	Yes	No	No	Yes	Yes	Yes	No		No
1334	4	No	0	Yes	No	1	No	30	Yes	Yes	No	No	No	No	Yes	No	No	No	No	No
1334	5	No	0	Yes	No	0	No	30	Yes	Yes						No	No	No	No	No
1335	1	No	0	Yes	No	0	No	22	Yes	Yes						No	No	No	No	No
1335	2	No	1	Yes	No	1	Yes	22	Yes	Yes	No	No	No	No	Yes	No	No	No	No	No
1335	3	No	0	Yes	No	1	Yes	22	Yes	Yes	No	No	No	No	No	No	No	Yes	No	No
1335	4	No	0	Yes	No	2	No	22	Yes	Yes	No	No	No	No	Yes	No	No	Yes	No	No
1335	5	No	0	Yes	No	2	Yes	22	Yes	Yes	No	No	No	No	Yes	No	No	Yes	No	No
1336	1	No	1	No	No	0	No	22	Yes	No						No	No	No	No	No
1336	2	No	1	No	No	0	No	22	Yes	No						No	No	No	No	No
1336	3	No	1	No	Yes	0	No	22	Yes	No						No	No	No	No	No
1336	4	No	1	No	Yes	0	No	22	Yes	No						No	No	Yes	No	No
1336	5	No	1	No	Yes	1	Yes	22	Yes	No	Yes	Yes	No	Yes	Yes	No		No
1337	1	No	1	Yes	No	0	Yes	25	No	Yes						No	No	Yes	Yes	No
1337	2	No	1	Yes	No	1	Yes	25	No	Yes	No	Yes	No	Yes	No	No	No	Yes	Yes	No
1337	3	No	0	Yes	No	1	Yes	25	No	Yes	No	No	No	No	No	No	No	Yes	Yes	No
1337	4	No	1	No	No	3		25	No	Yes	Yes	No	No	Yes	Yes	No		No
1337	5	No	0	Yes	No	0	Yes	25	No	Yes						No	No	No	No	No
1338	1	No	0	Yes	No	0	Yes	23	Yes	No						No	No	Yes	No	No
1338	2	No	0	Yes	No	2	Yes	23	Yes	No	Yes	No	No	Yes	Yes	No	No	Yes	Yes	No
1338	3	No	0	No	No	2	Yes	23	Yes	No	No	No	No	No	No	No	No	Yes	No	No
1338	4	No	1	Yes	No	2	Yes	23	Yes	No	No	No	No	No	No	No	No	Yes	No	No
1338	5	No	1	No	No	2	Yes	23	Yes	No	No	No	No	No	Yes	No	No	No	No	No
1339	1	No	0	Yes	No	3		32	Yes	Yes	Yes	Yes	No	Yes	Yes	No		No
1339	2	No	0	Yes	No	3		32	Yes	Yes	No	No	Yes	Yes	Yes	No		No
1339	3	No	0	Yes	No	2	Yes	32	Yes	Yes	No	Yes	No	Yes	Yes	No	No	No	Yes	No
1339	4	No	0	No	No	0	Yes	32	Yes	Yes						No	No	No	Yes	Yes
1339	5	No	1	Yes	Yes	2	Yes	32	Yes	Yes	Yes	Yes	Yes	Yes	Yes	No	Yes	Yes	No	Yes
1340	1	No	0	Yes	No	2	No	29	Yes	Yes	Yes	Yes	No	Yes	Yes	No	No	Yes	No	No
1340	2	No	0	Yes	No	1	Yes	29	Yes	Yes	No	No	No	No	Yes	No	No	Yes	No	No
1340	3	No	0	Yes	No	1	Yes	29	Yes	Yes	No	Yes	No	Yes	Yes	No	No	Yes	Yes	Yes
1340	4	No	0	Yes	No	1	No	29	Yes	Yes	No	Yes	No	Yes	Yes	No	No	No	Yes	No
1340	5	No	0	Yes	No	1	No	29	Yes	Yes	No	No	No	No	Yes	No	No	Yes	Yes	No
1341	1	No	1	Yes	No	1	Yes	24	Yes	Yes	Yes	Yes	Yes	Yes	Yes	No	No	Yes	Yes	No
1341	2	No	1	Yes	No	1	Yes	24	Yes	Yes	No	Yes	No	Yes	Yes	No	No	Yes	Yes	No
1341	3	No	1	Yes	No	1	Yes	24	Yes	Yes	No	No	No	No	No	No	No	No	No	No
1341	4	No	1	Yes	No	2	Yes	24	Yes	Yes	Yes	Yes	No	Yes	No	No	No	Yes	Yes	No
1341	5	No	1	Yes	No	2	No	24	Yes	Yes	Yes	Yes	Yes	Yes	Yes	No	No	Yes	Yes	No
1342	1	No	1	Yes	No	1	Yes	32	Yes	Yes	Yes	Yes	No	Yes	Yes	No	No	No	Yes	No
1342	3	No	1	Yes	Yes	1	Yes	32	Yes	Yes	No	No	No	No	Yes	No	No	Yes	Yes	No
1342	4	No	1	Yes	Yes	2	Yes	32	Yes	Yes	No	No	No	No	Yes	No	No	Yes	Yes	No
1343	1	No	1	Yes	No	3		23	Yes	No	No	Yes	No	Yes	No	No		No
1343	3	No	1	Yes	Yes	2	Yes	23	Yes	No	Yes	Yes	No	Yes	Yes	No	No	No	No	No
1343	4	No	1	Yes	Yes	1	No	23	Yes	No	Yes	Yes	No	Yes	Yes	No		No
1344	1	Yes	1	Yes	No	2	Yes	21	Yes	Yes	No	Yes	No	Yes	Yes	No	No	No	No	No
1345	1	No	0	No	No	3		18	Yes	Yes	No	No	No	No	Yes	No		No
1345	2	No	0	No	Yes	0	Yes	18	Yes	Yes						No	No	No	No	No
1345	3	No	0	No	Yes	0		18	Yes	Yes						No		No
1345	4	No	0	No	Yes	0	Yes	18	Yes	Yes						No	No	No	No	No
1345	5	No	0	No	Yes	0	Yes	18	Yes	Yes						No	No	Yes	No	No
1346	1	No	0	Yes	No	2	Yes	20	Yes	Yes	No	Yes	No	Yes	Yes	No	No	Yes	No	No
1346	2	No	0	Yes	No	1	Yes	20	Yes	Yes	No	No	No	No	Yes	No	No	Yes	No	No
1346	3	No	0	Yes	No	3	Yes	20	Yes	Yes	No	No	No	No	Yes	No	No	Yes	No	No
1346	4	No	0	Yes	No	3	Yes	20	Yes	Yes	No	No	No	No	Yes	No	No	No	No	No
1346	5	No	0	Yes	No	0	Yes	20	Yes	Yes						No	No	Yes	No	No
1347	1	No	0	Yes	No	1	No	26	Yes	Yes	No	No	No	No	No	No	No	Yes	No	No
1347	2	No	0	No	No	2	No	26	Yes	Yes	Yes	No	No	Yes	Yes	No	No	No	Yes	No
1347	3	No	0	No	No	1	No	26	Yes	Yes	No	No	No	No	Yes	No	No	No	No	No
1347	4	No	0	No	No	2	No	26	Yes	Yes	Yes	No	No	Yes	Yes	No	Yes	Yes	No	No
1347	5	No	0	No	No	1	No	26	Yes	Yes	No	No	No	No	Yes	No	No	Yes	No	No
1348	1	Yes	0	Yes	No	3		20	Yes	Yes	Yes	Yes	Yes	Yes	Yes	No		No
1349	1	No	0	Yes	No	2	Yes	23	Yes	Yes	Yes	Yes	Yes	Yes	Yes	Yes	No	Yes	No	No
1349	2	No	1	Yes	No	0	No	23	Yes	Yes						Yes	No	No	Yes	No
1349	3	No	0	No	No	0	Yes	23	Yes	Yes						No	No	No	Yes	No
1349	4	No	0	No	No	0	Yes	23	Yes	Yes						No	No	Yes	Yes	No
1349	5	No	0	No	No	1	Yes	23	Yes	Yes	Yes	Yes	Yes	Yes	Yes	No	No	Yes	Yes	No
1350	1	No	0	No	No	0		21	Yes	No	No	No	No	No	No	No		No
1350	2	No	1	No	No	0		21	Yes	No						No		No
1350	4	No	0	No	No	0		21	Yes	No						No		No
1350	5	No	0	No	No	0		21	Yes	No						No		No
1351	1	Yes	0	No	No	1	Yes	20	Yes	Yes	No	Yes	No	Yes	No	No	No	No	No	No
1352	1	No	1	Yes	No	2	No	20	Yes	No	Yes	No	No	Yes	No	No	No	Yes	No	No
1352	2	No	1	Yes	No	2	Yes	20	Yes	No	No	Yes	Yes	Yes	Yes	No	No	No	No	No
1352	3	No	0	No	No	2	Yes	20	Yes	No	No	No	No	No	Yes	No	No	Yes	No	No
1352	4	No	0	No	No	2	Yes	20	Yes	No	No	No	No	No	Yes	No	No	Yes	No	No
1353	1	No	1	No	No	0	No	20	Yes	No						No	No	No	No	No
1353	2	No	1	No	No	0	No	20	Yes	No						No	No	No	No	No
1353	3	No	0	No	No	0	No	20	Yes	No						No	No	No	Yes	No
1353	4	No	1	No	No	0	Yes	20	Yes	No						No	No	Yes	Yes	No
1353	5	No	1	No	No	0	No	20	Yes	No						No	No	No	Yes	No
1354	1	No	0	Yes	No	0	Yes	19	Yes	No						No	No	Yes	No	No
1354	3	No	1	No	No	0	Yes	19	Yes	No						No	No	No	Yes	No
1354	4	No	1	No	Yes	2	Yes	19	Yes	No	No	Yes	No	Yes	No	No	No	Yes	Yes	No
1354	5	No	1	No	Yes	1	Yes	19	Yes	No	No	Yes	No	Yes	Yes	No	No	Yes	No	No
1355	1	No	0	Yes	No	0		18	Yes	Yes						No		No
1355	3	No	0	Yes	No	2	Yes	18	Yes	Yes	No	No	No	No	No	No	No	Yes	No	No
1355	4	No	0	No	No	1	No	18	Yes	Yes	No	No	No	No	Yes	No	No	No	No	No
1356	1	No	0	Yes	No	2	No	18	Yes	Yes	Yes	Yes	Yes	Yes	Yes	No	No	Yes	Yes	Yes
1356	2	No	0	No	No	2	No	18	Yes	Yes	No	No	Yes	Yes	No	No	Yes	No	Yes	No
1356	3	No	0	No	No	2	No	18	Yes	Yes	Yes	Yes	Yes	Yes	Yes	No	Yes	No	No	No
1356	4	No	0	No	Yes	2	No	18	Yes	Yes	No	No	No	No	No	No	No	No	No	Yes
1356	5	No	0	Yes	Yes	2	No	18	Yes	Yes	No	No	No	No	Yes	No	No	No	Yes	Yes
1357	1	No	1	No	No	2	Yes	18	Yes	No	Yes	No	No	Yes	Yes	No	No	Yes	Yes	No
1357	2	No	0	Yes	No	0	Yes	18	Yes	No						No	No	Yes	No	No
1357	3	No	0	Yes	Yes	1	No	18	Yes	No	No	No	No	No	Yes	No	No	No	No	No
1357	4	No	1	No	Yes	2	Yes	18	Yes	No	No	No	No	No	Yes	No	No	Yes	No	No
1357	5	No	1	No	Yes	0	Yes	18	Yes	No						No	No	Yes	No	No
1358	1	No	0	No	No	2	Yes	19	Yes	No	No	No	No	No	Yes	No	No	No	No	No
1358	2	No	1	No	No	2	Yes	19	Yes	No	No	No	No	No	Yes	No	No	Yes	No	No
1358	4	No	1	No	No	2	Yes	19	Yes	No	No	No	No	No	Yes	No	No	No	Yes	No
1358	5	No	1	No	No	3	Yes	19	Yes	No	No	No	No	No	Yes	No	No	No	Yes	No
1359	1	No	0	Yes	No	2	Yes	20	Yes	Yes	Yes	Yes	Yes	Yes	No	No	No	Yes	Yes	No
1359	2	No	1	No	Yes	2	Yes	20	Yes	Yes	No	No	No	No	Yes	No	No	Yes	Yes	No
1359	3	No	1	No	Yes	2	Yes	20	Yes	Yes	No	No	No	No	Yes	No	No	Yes	Yes	No
1359	5	No	1	No	Yes	1	Yes	20	Yes	Yes	No	No	No	No	No	No	No	No	Yes	No
1360	1	No	0	No	No	0		18	Yes	Yes						No		No
1360	2	No	1	No	No	2	No	18	Yes	Yes	Yes	Yes	Yes	Yes	Yes	No	No	Yes	Yes	No
1360	3	No	0	No	No	2	No	18	Yes	Yes	Yes	Yes	No	Yes	Yes	No	No	No	Yes	No
1360	4	No	0	No	No	1	No	18	Yes	Yes	No	No	No	No	Yes	No	No	No	Yes	No
1361	1	No	0	No	No	0		18	Yes	Yes						No		No
1361	2	No	1	Yes	No	0		18	Yes	Yes						No		No
1361	5	No	0	Yes	Yes	0	Yes	18	Yes	Yes						No	No	No	Yes	No
1362	1	No	0	Yes	No	2	Yes	20	Yes	Yes	No	No	No	No	No	No	No	No	Yes	No
1362	2	No	0	Yes	Yes	2	Yes	20	Yes	Yes	No	No	No	No	Yes	No	No	No	Yes	No
1362	3	No	0	Yes	Yes	2	No	20	Yes	Yes	No	No	No	No	No	No	Yes	No	Yes	No
1362	4	No	0	Yes	Yes	2	No	20	Yes	Yes	No	Yes	Yes	Yes	Yes	No	No	Yes	No	No
1362	5	No	0	Yes	Yes	2	Yes	20	Yes	Yes	No	No	No	No	Yes	No	Yes	No	No	No
1363	1	No	0	Yes	No	1	Yes	20	Yes	Yes	Yes	Yes	Yes	Yes	No	Yes	Yes	No	No	No
1363	2	No	0	No	No	2	Yes	20	Yes	Yes	No	No	No	No	Yes	No	No	No	No	No
1363	3	No	0	No	No	2	Yes	20	Yes	Yes	No	Yes	No	Yes	Yes	No	No	No	Yes	No
1363	4	No	0	Yes	No	2	Yes	20	Yes	Yes	Yes	Yes	No	Yes	Yes	No	No	No	No	No
1363	5	No	0	No	No	2	Yes	20	Yes	Yes	No	No	No	No	Yes	No	No	No	Yes	No
1364	1	No	0	Yes	No	1	Yes	18	Yes	Yes	No	No	No	No	Yes	No	No	No	Yes	No
1364	2	No	0	Yes	No	0		18	Yes	Yes						No		No
1364	3	No	0	No	No	1	Yes	18	Yes	Yes	No	No	No	No	Yes	No	No	Yes	Yes	No
1364	4	No	0	No	No	2	Yes	18	Yes	Yes	No	No	No	No	Yes	No	No	Yes	Yes	No
1364	5	No	0	No	No	2	Yes	18	Yes	Yes	Yes	Yes	Yes	Yes	Yes	No	No	Yes	Yes	No
1365	1	No	0	No	No	0		18	Yes	Yes						No		No
1365	2	No	0	No	No	0		18	Yes	Yes						No		No
1365	3	No	0	No	No	0		18	Yes	Yes						No		No
1365	4	No	0	No	Yes	0		18	Yes	Yes						No		No
1365	5	No	0	No	Yes	1	Yes	18	Yes	Yes	No	No	No	No	Yes	No	No	Yes	Yes	No
1366	1	No	1	No	No	3		20	Yes	Yes	No	Yes	Yes	Yes	No	No		No
1366	2	No	0	No	No	0	No	20	Yes	Yes						No	No	Yes	Yes	No
1366	3	No	0	No	Yes	1	No	20	Yes	Yes	No	No	No	No	Yes	No	No	No	No	No
1367	1	No	0	No	No	0	Yes	20	Yes	No						No	No	Yes	No	No
1367	2	No	0	No	No	0	Yes	20	Yes	No						No	No	Yes	No	No
1367	3	No	0	No	No	1	Yes	20	Yes	No	No	No	No	No	Yes	No	No	Yes	No	No
1367	4	No	0	Yes	No	1	Yes	20	Yes	No	No	No	No	No	Yes	No	No	Yes	No	No
1367	5	No	0	Yes	No	1	Yes	20	Yes	No	No	No	No	No	Yes	No	No	Yes	No	No
1368	1	No	0	No	No	0		18	Yes	Yes						No		No
1368	2	No	0	No	No	1	Yes	18	Yes	Yes	No	No	No	No	Yes	No	No	Yes	Yes	No
1368	3	No	0	No	No	0		18	Yes	Yes						No		No
1368	4	No	0	No	No	0	Yes	18	Yes	Yes						No	No	No	No	No
1368	5	No	0	No	No	0	No	18	Yes	Yes						No	No	Yes	No	No
1369	1	No	1	No	No	1	No	18	Yes	No	No	No	No	No	Yes	No	No	Yes	No	No
1369	2	No	1	Yes	Yes	0	No	18	Yes	No						No	No	No	Yes	No
1369	3	No	1	Yes	Yes	1	No	18	Yes	No	Yes	Yes	Yes	Yes	No	No	No	Yes	Yes	Yes
1369	4	No	1	No	Yes	1	Yes	18	Yes	No	Yes	No	No	Yes	No	No	No	Yes	Yes	No
1369	5	No	1	Yes	Yes	1	Yes	18	Yes	No	Yes	Yes	No	Yes	No	No	No	Yes	Yes	No
1370	1	No	1	No	No	0	No	20	Yes	Yes						No	No	No	No	No
1370	2	No	0	No	No	0	No	20	Yes	Yes						No	No	No	No	No
1370	3	No	0	No	No	0	No	20	Yes	Yes						No	No	No	No	No
1370	4	No	0	No	No	1	Yes	20	Yes	Yes	No	No	No	No	No	No	No	No	No	No
1371	1	Yes	0	No	No	2	No	19	Yes	Yes	No	No	No	No	No	No	No	Yes	No	No
1372	1	No	0	No	No	2	Yes	19	Yes	No	Yes	Yes	No	Yes	No	No	No	No	Yes	No
1372	2	No	1	No	No	1	Yes	19	Yes	No	No	No	No	No	No	No	No	No	Yes	No
1372	3	No	0	Yes	No	2	Yes	19	Yes	No	No	No	No	No	No	No	Yes	No	No	No
1372	4	No	1	No	No	2	No	19	Yes	No	Yes	Yes	No	Yes	Yes	No	No	No	Yes	No
1373	1	No	0	No	No	3	Yes	18	Yes	Yes	No	No	No	No	Yes	No	No	Yes	No	No
1373	2	No	0	No	No	0	No	18	Yes	Yes						No	No	No	No	No
1373	3	No	0	No	Yes	2	Yes	18	Yes	Yes	No	No	No	No	Yes	No	No	Yes	No	No
1373	4	No	0	No	Yes	0	Yes	18	Yes	Yes						No	No	Yes	No	No
1373	5	No	0	Yes	Yes	1	Yes	18	Yes	Yes	No	No	No	No	Yes	No	No	Yes	No	Yes
1374	1	No	0	No	No	1	No	19	Yes	No	Yes	Yes	Yes	Yes	No	No	No	Yes	No	No
1374	2	No	0	No	No	0	No	19	Yes	No						No	No	Yes	No	No
1374	3	No	0	No	No	0	No	19	Yes	No						No	No	No	No	Yes
1374	4	No	0	Yes	No	0	No	19	Yes	No						No	No	Yes	No	No
1374	5	No	0	No	No	0	Yes	19	Yes	No						No	No	Yes	Yes	No
1375	1	No	0	No	No	0		19	Yes	No	No	No	No	No	Yes	No		No
1375	2	No	1	No	Yes	0	No	19	Yes	No						No	No	No	No	Yes
1375	3	No	1	Yes	Yes	0	No	19	Yes	No						No	No	No	Yes	Yes
1375	4	No	1	Yes	Yes	0	Yes	19	Yes	No						No	No	Yes	Yes	Yes
1375	5	No	1	Yes	Yes	2	No	19	Yes	No	No	No	No	No	Yes	No	No	Yes	Yes	No
1376	1	No	0	Yes	No	2	No	20	Yes	Yes	No	No	No	No	No	No	No	No	No	No
1376	2	No	0	Yes	No	3	No	20	Yes	Yes	No	No	No	No	No	No		No
1376	3	No	1	Yes	No	1	No	20	Yes	Yes	No	No	No	No	No	No	No	No	No	No
1376	4	No	1	Yes	No	1	No	20	Yes	Yes	No	No	No	No	Yes	No	No	No	Yes	No
1376	5	No	0	Yes	No	1	No	20	Yes	Yes	No	No	No	No	Yes	No	No	Yes	Yes	No
1377	1	No	0	No	No	0	No	18	Yes	Yes						No	No	Yes	Yes	Yes
1377	2	No	0	No	No	0	Yes	18	Yes	Yes						No	No	No	No	No
1377	3	No	0	No	Yes	0		18	Yes	Yes						No		No
1377	4	No	0	No	Yes	0		18	Yes	Yes						No		No
1377	5	No	0	No	Yes	0	Yes	18	Yes	Yes						No		No
1378	1	No	1	Yes	No	1	No	20	Yes	No	No	No	No	No	Yes	No		No
1378	2	No	0	Yes	No	1	No	20	Yes	No	No	Yes	No	Yes	Yes	No	No	Yes	No	No
1378	3	No	0	Yes	No	1	No	20	Yes	No	No	No	No	No	Yes	No	No	No	Yes	No
1378	4	No	0	Yes	No	1	No	20	Yes	No	No	No	No	No	Yes	No		No
1379	1	No	0	No	No	2	Yes	19	Yes	Yes	No	No	No	No	Yes	No	No	No	No	No
1379	2	No	0	Yes	No	1	Yes	19	Yes	Yes	Yes	No	No	Yes	Yes	No	No	Yes	No	No
1379	3	No	0	Yes	Yes	1	No	19	Yes	Yes	No	No	No	No	Yes	No	No	No	No	No
1379	4	No	0	No	Yes	1	Yes	19	Yes	Yes	No	No	No	No	Yes	No	No	No	No	No
1379	5	No	0	Yes	Yes	1	Yes	19	Yes	Yes	No	No	No	No	Yes	No	No	Yes	No	No
1380	1	No	1	No	No	0	No	21	Yes	No						No	No	No	No	Yes
1380	2	No	0	No	Yes	0		21	Yes	No						No		No
1380	3	No	0	No	Yes	2	Yes	21	Yes	No	Yes	No	No	Yes	Yes	No	No	No	No	No
1380	4	No	0	No	Yes	1	No	21	Yes	No	Yes	Yes	Yes	Yes	Yes	No	No	No	Yes	No
1380	5	No	0	Yes	Yes	2	Yes	21	Yes	No	No	Yes	No	Yes	Yes	No	No	No	No	No
1381	1	No	0	Yes	No	1	Yes	19	Yes	Yes	Yes	Yes	No	Yes	Yes	Yes	No	No	No	No
1381	2	No	1	Yes	No	1	No	19	Yes	Yes	Yes	Yes	Yes	Yes	Yes	Yes	No	No	No	No
1381	3	No	0	Yes	No	0	No	19	Yes	Yes						Yes	No	No	No	No
1381	4	No	0	No	No	1	Yes	19	Yes	Yes	Yes	Yes	Yes	Yes	Yes	Yes	No	No	No	No
1381	5	No	1	No	No	2	No	19	Yes	Yes	Yes	Yes	No	Yes	Yes	Yes	No	Yes	No	No
1382	1	No	0	Yes	No	1	No	20	Yes	Yes	No	No	No	No	Yes	No	No	No	No	No
1382	2	No	1	Yes	No	1	No	20	Yes	Yes	No	No	No	No	Yes	No	No	Yes	No	No
1382	3	No	0	Yes	No	0	Yes	20	Yes	Yes						No	No	Yes	No	No
1382	4	No	0	No	No	1	Yes	20	Yes	Yes	No	No	No	No	Yes	No	No	Yes	No	No
1383	1	No	1	No	No	2	Yes	20	Yes	Yes	No	No	No	No	Yes	No	No	Yes	No	No
1383	2	No	1	Yes	No	1	Yes	20	Yes	Yes	Yes	Yes	No	Yes	Yes	No	No	Yes	No	No
1383	3	No	1	Yes	No	1	Yes	20	Yes	Yes	No	Yes	No	Yes	Yes	No	No	Yes	No	No
1383	4	No	1	Yes	No	0	No	20	Yes	Yes						No	No	Yes	No	No
1384	1	No	0	Yes	No	1	Yes	21	Yes	Yes	No	No	No	No	Yes	No	No	No	No	No
1384	2	No	0	Yes	No	1	Yes	21	Yes	Yes	No	No	No	No	Yes	No	No	Yes	No	No
1384	4	No	0	No	No	1	Yes	21	Yes	Yes	Yes	Yes	No	Yes	Yes	No	No	Yes	No	No
1384	5	No	0	No	Yes	1	Yes	21	Yes	Yes	No	No	No	No	Yes	No	No	Yes	No	No
1385	1	No	0	Yes	No	2	No	19	Yes	Yes	No	Yes	Yes	Yes	Yes	No	No	No	No	No
1385	2	No	0	Yes	Yes	2	No	19	Yes	Yes	No	Yes	Yes	Yes	Yes	No	No	No	No	No
1385	3	No	0	Yes	Yes	0	Yes	19	Yes	Yes						No	No	Yes	No	No
1385	4	No	0	Yes	Yes	2	No	19	Yes	Yes	Yes	Yes	No	Yes	Yes	No	No	No	No	No
1385	5	No	0	No	Yes	2	No	19	Yes	Yes	No	No	No	No	Yes	No	No	Yes	No	No
1386	1	No	0	Yes	No	1	No	20	Yes	Yes	Yes	Yes	No	Yes	Yes	No	No	No	No	No
1386	2	No	0	No	No	2	No	20	Yes	Yes	Yes	Yes	Yes	Yes	No	No	No	No	No	No
1386	3	No	0	No	No	1	No	20	Yes	Yes	Yes	No	No	Yes	No	No	No	No	No	No
1386	4	No	0	No	No	0	No	20	Yes	Yes						No	No	No	No	No
1386	5	No	0	No	No	0	No	20	Yes	Yes						No	No	No	No	No
1387	1	No	0	No	No	0	No	19	Yes	Yes						No	No	Yes	No	No
1387	2	No	0	No	No	0		19	Yes	Yes						No		No
1387	3	No	0	No	No	0	Yes	19	Yes	Yes						No	No	No	No	No
1387	4	No	0	No	No	1	Yes	19	Yes	Yes	No	No	No	No	Yes	No	No	No	No	No
1387	5	No	0	No	No	2	Yes	19	Yes	Yes	No	No	No	No	No	No	No	No	No	No
1388	1	No	0	No	No	1	No	19	Yes	Yes	No	No	No	No	Yes	No	No	Yes	No	No
1388	2	No	0	No	No	0		19	Yes	Yes						No		No
1388	3	No	0	Yes	No	0	Yes	19	Yes	Yes						No	No	No	No	No
1388	4	No	0	No	Yes	0		19	Yes	Yes						No		No
1388	5	No	0	No	Yes	0		19	Yes	Yes						No		No
1389	1	No	1	No	No	2	Yes	19	Yes	Yes	No	No	No	No	Yes	No	No	Yes	Yes	No
1389	2	No	1	No	Yes	1	Yes	19	Yes	Yes	No	No	No	No	Yes	No	No	Yes	No	No
1389	3	No	0	Yes	Yes	0	Yes	19	Yes	Yes						No	No	No	No	No
1389	4	No	0	No	Yes	0	Yes	19	Yes	Yes						No	No	No	No	No
1389	5	No	0	No	Yes	1	Yes	19	Yes	Yes	No	No	No	No	Yes	No	No	No	Yes	No
1390	1	No	1	No	No	2	Yes	20	Yes	Yes	No	Yes	No	Yes	Yes	No	No	No	Yes	No
1390	2	No	1	No	No	1	No	20	Yes	Yes	No	Yes	No	Yes	Yes	No	No	No	Yes	No
1390	3	No	0	Yes	No	2	No	20	Yes	Yes	No	Yes	No	Yes	Yes	No	No	No	No	No
1390	4	No	1	Yes	No	1	No	20	Yes	Yes	No	No	No	No	Yes	No	No	No	Yes	No
1390	5	No	0	No	No	1	No	20	Yes	Yes	No	No	No	No	Yes	No	No	No	No	No
1391	1	No	0	Yes	No	0	No	19	Yes	Yes						No	No	Yes	No	No
1391	2	No	1	No	Yes	0	No	19	Yes	Yes						No	No	No	No	No
1391	3	No	0	No	Yes	0	Yes	19	Yes	Yes						No	No	Yes	No	No
1391	5	No	0	Yes	Yes	0	Yes	19	Yes	Yes						No	No	No	No	No
1392	1	No	1	Yes	No	1	No	20	Yes	No	No	No	No	No	Yes	No	No	Yes	No	No
1392	2	No	1	No	No	2	No	20	Yes	No	No	No	No	No	Yes	No	No	Yes	Yes	No
1392	3	No	0	No	No	1	Yes	20	Yes	No	No	No	No	No	Yes	No	No	No	Yes	No
1392	4	No	1	Yes	No	1	Yes	20	Yes	No	No	No	No	No	Yes	No	No	Yes	Yes	No
1392	5	No	0	Yes	No	1	Yes	20	Yes	No	No	No	No	No	Yes	No	No	Yes	Yes	No
1393	1	No	0	Yes	No	1	No	20	Yes	No	No	No	No	No	Yes	No	No	No	Yes	No
1393	2	No	1	Yes	No	1	Yes	20	Yes	No	No	No	No	No	Yes	No	No	Yes	No	No
1393	3	No	0	Yes	No	2	No	20	Yes	No	No	No	No	No	Yes	No	No	No	Yes	No
1393	4	No	1	Yes	No	2	No	20	Yes	No	No	No	No	No	Yes	No	No	Yes	Yes	No
1393	5	No	0	Yes	No	2	No	20	Yes	No	No	No	No	No	Yes	No	No	No	Yes	No
1394	1	No	1	No	No	1	Yes	20	Yes	Yes	Yes	Yes	No	Yes	Yes	Yes	No	Yes	No	No
1394	3	No	1	Yes	No	2	Yes	20	Yes	Yes	No	Yes	No	Yes	Yes	No	No	Yes	No	No
1394	4	No	1	No	Yes	1	Yes	20	Yes	Yes	No	Yes	No	Yes	Yes	No	No	Yes	Yes	No
1394	5	No	1	No	Yes	2	Yes	20	Yes	Yes	Yes	Yes	No	Yes	Yes	No	No	Yes	No	No
1395	1	No	1	No	No	2	Yes	19	Yes	No	No	No	No	No	Yes	No	No	Yes	Yes	No
1395	2	No	1	No	No	2	Yes	19	Yes	No	Yes	No	No	Yes	Yes	No	No	Yes	Yes	No
1395	3	No	1	No	No	2	Yes	19	Yes	No	No	No	No	No	Yes	No	No	No	No	No
1395	4	No	1	No	No	2	No	19	Yes	No	No	Yes	No	Yes	Yes	No	Yes	No	Yes	No
1395	5	No	1	No	No	0	Yes	19	Yes	No						No	Yes	No	Yes	Yes
1396	1	No	1	Yes	No	1	No	20	Yes	No	No	No	No	No	Yes	No	No	Yes	Yes	No
1396	2	No	1	Yes	No	1	No	20	Yes	No	No	No	No	No	No	No	No	Yes	Yes	No
1396	3	No	1	Yes	No	1	Yes	20	Yes	No	No	No	No	No	Yes	No	No	Yes	Yes	No
1396	4	No	1	No	No	2	No	20	Yes	No	Yes	Yes	Yes	Yes	No	No	No	Yes	Yes	No
1396	5	No	1	Yes	No	1	Yes	20	Yes	No	No	No	No	No	Yes	No	No	Yes	Yes	No
1397	1	No	0	Yes	No	1	Yes	19	Yes	Yes	No	No	No	No	No	No	No	No	No	No
1397	2	No	0	Yes	No	2	Yes	19	Yes	Yes	No	No	No	No	Yes	No	No	Yes	Yes	No
1397	3	No	1	Yes	No	1	Yes	19	Yes	Yes	No	No	No	No	Yes	Yes	No	Yes	Yes	No
1397	4	No	1	Yes	No	2	Yes	19	Yes	Yes	No	No	No	No	Yes	No	No	Yes	Yes	No
1397	5	No	0	Yes	No	2	Yes	19	Yes	Yes	No	No	No	No	Yes	No	No	Yes	Yes	No
1398	1	No	1	No	No	2	Yes	19	Yes	No	Yes	Yes	Yes	Yes	No	No	No	No	No	No
1398	2	No	0	No	Yes	1	No	19	Yes	No	No	Yes	Yes	Yes	Yes	No	No	No	Yes	No
1398	3	No	1	Yes	Yes	2	No	19	Yes	No	Yes	Yes	No	Yes	Yes	No	No	No	No	No
1398	4	No	1	No	Yes	2	No	19	Yes	No	No	No	No	No	Yes	No	No	No	Yes	No
1398	5	No	1	No	Yes	2	Yes	19	Yes	No	No	No	No	No	Yes	No	No	No	No	No
1399	1	No	0	No	No	1	Yes	18	Yes	No	No	No	No	No	Yes	No	No	Yes	No	No
1399	3	No	0	No	No	2	Yes	18	Yes	No	No	No	No	No	Yes	No	No	Yes	No	No
1400	1	No	1	No	No	2	No	19	Yes	No	Yes	No	No	Yes	Yes	No	No	Yes	No	No
1400	2	No	1	Yes	No	2	No	19	Yes	No	No	No	No	No	No	No	No	No	Yes	No
1400	3	No	1	Yes	No	2	Yes	19	Yes	No	No	No	No	No	No	No	No	No	Yes	No
1400	4	No	1	Yes	No	1	No	19	Yes	No	No	No	No	No	Yes	No	Yes	Yes
1401	1	No	0	Yes	No	1	No	18	Yes	Yes	Yes	Yes	Yes	Yes	Yes	No	No	No	Yes	No
1401	2	No	1	No	No	2	No	18	Yes	Yes	No	No	Yes	Yes	Yes	No	No	No	Yes	No
1401	3	No	0	Yes	Yes	3		18	Yes	Yes	No	Yes	No	Yes	Yes	No	No	Yes
1401	4	No	0	No	Yes	0		18	Yes	Yes						No		No
1401	5	No	1	No	Yes	0	Yes	18	Yes	Yes						No	No	No	Yes	No
1402	1	No	0	No	No	1	Yes	18	Yes	Yes	No	No	No	No	Yes	No	No	Yes	Yes	No
1402	2	No	0	No	Yes	2	No	18	Yes	Yes	No	No	No	No	No	No	No	Yes	Yes	No
1402	3	No	0	No	Yes	1	Yes	18	Yes	Yes	No	No	No	No	Yes	No	No	Yes	No	No
1402	4	No	1	Yes	Yes	1	Yes	18	Yes	Yes	No	No	No	No	Yes	No	No	Yes	Yes	No
1402	5	No	1	No	Yes	1	Yes	18	Yes	Yes	No	No	No	No	Yes	No	No	Yes	No	No
1403	1	No	0	No	No	2	Yes	18	Yes	Yes	Yes	Yes	No	Yes	Yes	No	No	Yes	No	No
1403	2	No	0	Yes	No	2	No	18	Yes	Yes	No	Yes	No	Yes	Yes	No	No	No	No	No
1403	3	No	0	Yes	No	1	No	18	Yes	Yes	Yes	Yes	Yes	Yes	Yes	No	No	No	No	No
1403	4	No	0	Yes	No	0	Yes	18	Yes	Yes						No	No	Yes	No	No
1404	1	No	0	No	No	0		18	Yes	Yes						No		No
1404	2	No	0	No	No	1	No	18	Yes	Yes	No	No	No	No	Yes	No	No	Yes	No	No
1404	3	No	0	Yes	No	0		18	Yes	Yes						No		No
1404	4	No	0	No	No	1	Yes	18	Yes	Yes	No	No	No	No	Yes	No	No	No	Yes	No
1404	5	No	0	No	Yes	1	Yes	18	Yes	Yes	No	No	No	No	No	No	No	Yes	Yes	No
1405	1	No	0	No	No	0		19	Yes	Yes						No		No
1405	2	No	0	No	No	1	Yes	19	Yes	Yes	No	No	No	No	No	No	No	Yes	Yes	No
1405	3	No	0	No	Yes	2	Yes	19	Yes	Yes	No	No	No	No	Yes	No	No	Yes	Yes	No
1405	4	No	0	No	Yes	2	Yes	19	Yes	Yes	Yes	No	No	Yes	Yes	No	No	Yes	No	No
1406	1	No	0	Yes	No	2	No	18	Yes	Yes	No	Yes	Yes	Yes	Yes	No	No	Yes	Yes	No
1406	2	No	0	No	No	0	Yes	18	Yes	Yes						No	No	Yes	Yes	No
1407	1	No	0	No	No	0		19	Yes	Yes						Yes		No
1407	2	No	0	No	No	0		19	Yes	Yes						No		No
1407	5	No	0	No	No	0		19	Yes	Yes						No		No
1408	1	No	0	No	No	0		19	Yes	Yes						No		No
1408	2	No	0	No	No	0		19	Yes	Yes						No		No
1408	3	No	0	No	No	0	Yes	19	Yes	Yes						No	No	Yes	No	No
1408	4	No	0	No	No	0	Yes	19	Yes	Yes						No	No	Yes	No	No
1409	1	No	0	No	No	0	No	18	Yes	Yes						No	No	No	No	No
1409	2	No	0	No	No	2	No	18	Yes	Yes	Yes	Yes	Yes	Yes	Yes	No	No	No	No	Yes
1409	3	No	0	No	No	2	No	18	Yes	Yes	No	No	No	No	Yes	No	No	No	No	Yes
1409	4	No	1	No	No	0	Yes	18	Yes	Yes						No	No	No	No	Yes
1409	5	No	0	No	No	1	No	18	Yes	Yes	No	No	No	No	Yes	No	No	Yes	No	No
1410	1	No	0	No	No	0		19	Yes	Yes						No		No
1410	2	No	0	No	No	0		19	Yes	Yes						No		No
1410	3	No	0	No	No	0		19	Yes	Yes						No		No
1410	4	No	0	No	No	0		19	Yes	Yes						No		No
1411	1	No	0	No	No	0		19	Yes	Yes	No	No	No	No	No	No		No
1411	2	No	0	No	No	0		19	Yes	Yes						No		No
1411	3	No	0	No	No	0	Yes	19	Yes	Yes						No	No	Yes	Yes	No
1411	4	No	0	No	No	1	Yes	19	Yes	Yes	Yes	Yes	No	Yes	Yes	No	No	Yes	Yes	No
1412	1	No	0	No	No	0	No	19	Yes	Yes						No	No	No		No
1412	3	No	0	Yes	No	2	No	19	Yes	Yes	No	No	No	No	Yes	No	No	Yes	No	No
1412	4	No	0	Yes	No	2	No	19	Yes	Yes	No	No	No	No	Yes	No	No	Yes	No	No
1412	5	No	0	Yes	Yes	2	Yes	19	Yes	Yes	No	No	No	No	No	No	No	Yes	No	No
1413	1	No	0	No	No	0	No	19	Yes	Yes						No	No	No	No	No
1413	2	No	0	No	No	1	No	19	Yes	Yes	No	No	No	No	Yes	No	No	No	No	No
1413	3	No	0	No	No	1	Yes	19	Yes	Yes	Yes	No	No	Yes	Yes	No	No	Yes	No	No
1413	4	No	0	No	No	1	No	19	Yes	Yes	Yes	No	No	Yes	Yes	Yes	No	Yes	Yes	No
1413	5	No	0	No	No	1	Yes	19	Yes	Yes	No	No	No	No	Yes	No	No	Yes	No	No
1414	1	No	0	No	No	0	No	18	Yes	Yes						No	No	No	No	No
1414	2	No	0	No	No	0	No	18	Yes	Yes						No	No	No	No	No
1414	3	No	0	No	No	1	Yes	18	Yes	Yes	No	No	No	No	No	No	No	No	No	No
1414	4	No	0	No	No	0	Yes	18	Yes	Yes						No	No	No	No	No
1414	5	No	0	No	Yes	1	No	18	Yes	Yes	No	No	No	No	Yes	No	No	No	No	No
1415	1	No	0	No	No	1	Yes	18	Yes	Yes	No	No	No	No	Yes	No	No	No	No	No
1415	2	No	0	No	No	0		18	Yes	Yes						No		No
1415	3	No	0	No	No	0	No	18	Yes	Yes						No	No	Yes	No	No
1415	4	No	0	No	Yes	0	Yes	18	Yes	Yes						No	No	Yes	No	No
1415	5	No	0	No	Yes	0		18	Yes	Yes						No		No
1416	1	No	0	No	No	1	No	19	Yes	Yes	No	No	No	No	Yes	No	No	Yes	Yes	No
1416	3	No	0	No	Yes	1	No	19	Yes	Yes	No	No	No	No	Yes	No	No	Yes	Yes	No
1416	4	No	0	No	Yes	0	No	19	Yes	Yes						No	No	Yes	Yes	No
1416	5	No	0	No	Yes	0	No	19	Yes	Yes						No	Yes	Yes	No	No
1417	1	No	0	No	No	1	Yes	19	Yes	Yes	No	No	No	No	Yes	No	No	No	No	No
1417	2	No	0	No	No	2	Yes	19	Yes	Yes	No	No	No	No	Yes	No	No	No	No	No
1417	3	No	0	No	Yes	1	Yes	19	Yes	Yes	No	No	No	No	Yes	No	No	No	No	No
1417	4	No	0	Yes	Yes	1	No	19	Yes	Yes	No	No	No	No	Yes	No	No	No	No	No
1417	5	No	0	Yes	Yes	2	Yes	19	Yes	Yes	Yes	Yes	No	Yes	Yes	No	No	No	No	No
1418	1	No	0	No	No	0	No	20	Yes	Yes						No	No	No	No	No
1418	2	No	0	No	No	2	Yes	20	Yes	Yes	Yes	Yes	Yes	Yes	Yes	No	No	No	No	Yes
1418	3	No	0	No	No	2	No	20	Yes	Yes	Yes	Yes	No	Yes	Yes	No	No	No	Yes	No
1418	4	No	0	No	No	2	No	20	Yes	Yes	No	Yes	Yes	Yes	Yes	No	No	No	No	No
1418	5	No	0	No	No	2	No	20	Yes	Yes	Yes	Yes	Yes	Yes	Yes	No	No	Yes	Yes	No
1419	1	No	0	No	No	1	Yes	18	Yes	Yes	No	No	No	No	Yes	Yes	No	Yes	No	No
1419	2	No	0	No	Yes	1	Yes	18	Yes	Yes	No		No	No	No	No	No	Yes	No	No
1419	3	No	0	No	Yes	3	Yes	18	Yes	Yes	No	No	No	No	No	No	No	Yes	No	No
1419	4	No	0	No	Yes	1	Yes	18	Yes	Yes	No	No	No	No	Yes	No	No	Yes	No	No
1419	5	No	0	No	Yes	1	Yes	18	Yes	Yes	No	No	No	No	Yes	No	No	Yes	No	No
1420	1	No	0	No	No	0		18	Yes	Yes						No		No
1420	2	No	0	No	No	3		18	Yes	Yes						No		No
1420	3	No	0	No	No	0		18	Yes	Yes						No		No
1420	4	No	0	No	No	0		18	Yes	Yes						No		No
1420	5	No	0	No	No	0		18	Yes	Yes						No		No
1421	1	No	0	No	No	2	No	18	Yes	No	No	No	No	No	Yes	No	No	Yes	Yes	No
1421	2	No	0	No	No	2	Yes	18	Yes	No	No	No	No	No	Yes	No	No	Yes	Yes	No
1421	3	No	1	Yes	No	1	No	18	Yes	No	No	No	No	No	Yes	No	No	No	Yes	No
1421	4	No	1	Yes	No	0	No	18	Yes	No						No	No	Yes	Yes	No
1421	5	No	1	Yes	Yes	2	No	18	Yes	No	No	No	No	No	Yes	No	No	Yes	No	No
1422	1	No	0	No	No	2	Yes	19	Yes	No	Yes	Yes	No	Yes	No	No	No	No	Yes	No
1422	2	No	0	Yes	No	1	No	19	Yes	No	Yes	Yes	No	Yes	Yes	No	No	No	Yes	No
1422	3	No	0	Yes	No	1	No	19	Yes	No	No	No	No	No	Yes	No	No	No	Yes	No
1422	4	No	1	Yes	No	1	No	19	Yes	No	Yes	Yes	No	Yes	Yes	No	No	Yes	Yes	No
1423	1	No	0	Yes	No	0	Yes	18	Yes	No						No	No	No	No	No
1423	2	No	0	Yes	No	2	Yes	18	Yes	No	Yes	Yes	Yes	Yes	Yes	Yes	No	No	No	No
1423	3	No	0	Yes	No	2	Yes	18	Yes	No	Yes	Yes	Yes	Yes	Yes	Yes	No	No	No	No
1423	4	No	0	Yes	No	1	Yes	18	Yes	No	Yes	No	No	Yes	Yes	Yes	No	No	No	No
1424	1	No	0	No	No	0		20	Yes	Yes						No		No
1424	2	No	0	No	No	2	No	20	Yes	Yes	No	No	No	No	Yes	No	No	Yes	No	No
1424	3	No	0	No	No	0	No	20	Yes	Yes						No	No	Yes	No	No
1424	4	No	0	No	No	0		20	Yes	Yes						No		No
1424	5	No	1	No	No	1	Yes	20	Yes	Yes	No	Yes	No	Yes	Yes	No	No	Yes	No	No
1425	1	No	0	No	No	0	No	18	Yes	Yes						No	No	Yes	Yes	No
1425	2	No	0	No	No	2	Yes	18	Yes	Yes	No	No	Yes	Yes	Yes	No	No	Yes	No	Yes
1425	3	No	0	Yes	Yes	1	Yes	18	Yes	Yes	No	No	No	No	Yes	No	No	Yes	Yes	Yes
1425	4	No	0	No	Yes	2	Yes	18	Yes	Yes	No	No	No	No	No	No	No	No	Yes	No
1426	1	No	0	No	No	0		19	Yes	Yes						No		No
1426	2	No	0	No	Yes	0		19	Yes	Yes						No		No
1426	3	No	0	Yes	Yes	1	Yes	19	Yes	Yes	No	No	No	No	No	No	No	Yes	No	No
1426	4	No	0	Yes	Yes	1	Yes	19	Yes	Yes	No	No	No	No	No	No	No	Yes	No	No
1426	5	No	0	Yes	Yes	1	Yes	19	Yes	Yes	No	No	No	No	Yes	No	No	No	No	No
1427	1	No	0	No	No	0		18	Yes	Yes						No		No
1427	2	No	0	No	No	0	No	18	Yes	Yes						No	No	No	Yes	No
1427	3	No	0	No	No	1	No	18	Yes	Yes	No	No	No	No	Yes	No	No	No	Yes	No
1427	4	No	0	No	No	0	No	18	Yes	Yes						No	No	No	Yes	No
1428	1	No	0	No	No	3	Yes	18	Yes	Yes	No	No	No	No	No	No	No	Yes	No	No
1428	2	No	0	No	No	1	Yes	18	Yes	Yes	No	No	No	No	Yes	No	No	Yes	Yes	No
1428	3	No	0	No	Yes	0	Yes	18	Yes	Yes						No	No	Yes	No	No
1428	4	No	0	Yes	Yes	1	Yes	18	Yes	Yes	No	No	No	No	No	No	No	No	No	No
1430	1	No	0	No	No	1	Yes	18	Yes	Yes	No	No	No	No	Yes	No	Yes	No	Yes	No
1430	2	No	0	No	Yes	2	No	18	Yes	Yes	No	No	No	No	No	No	No	No	Yes	No
1430	5	No	0	No	Yes	1	Yes	18	Yes	Yes	No	No	No	No	Yes	No	No	Yes	No	No
1431	1	No	0	No	No	2	Yes	19	Yes	Yes	No	Yes	Yes	Yes	Yes	No	No	Yes	No	No
1431	2	No	0	No	No	0	No	19	Yes	Yes						No	No	No	Yes	No
1431	3	No	0	No	No	2	Yes	19	Yes	Yes	No	No	No	No	No	No	No	No	No	No
1431	4	No	0	No	No	0	Yes	19	Yes	Yes						No	No	Yes	Yes	No
1431	5	No	0	No	No	0	Yes	19	Yes	Yes						No	No	No	Yes	No
1433	1	No	0	No	No	0		19	Yes	Yes						No		No
1433	2	No	0	No	No	0		19	Yes	Yes						No		No
1433	3	No	0	No	No	0		19	Yes	Yes						No		No
1433	4	No	0	No	No	0		19	Yes	Yes						No		No
1433	5	No	0	No	No	0		19	Yes	Yes						No		No
1434	1	No	0	No	No	1	Yes	18	Yes	Yes	No	No	No	No	Yes	No	No	Yes	No	No
1434	2	No	0	No	No	0	Yes	18	Yes	Yes						No	No	No	No	No
1434	4	No	0	No	No	1	Yes	18	Yes	Yes	No	No	No	No	Yes	No	No	Yes	No	No
1434	5	No	0	No	No	0	Yes	18	Yes	Yes						No	No	Yes	No	No
1435	1	No	0	No	No	0		18	Yes	Yes						No		No
1435	2	No	0	No	No	0		18	Yes	Yes						No		No
1435	3	No	0	No	No	2	Yes	18	Yes	Yes	Yes	Yes	No	Yes	No	Yes	No	No	No	No
1435	4	No	0	No	No	2	No	18	Yes	Yes	Yes	Yes	No	Yes	Yes	Yes	No	No	No	No
1435	5	No	0	No	No	2	No	18	Yes	Yes	Yes	No	Yes	Yes	No	Yes	No	No	No	No
2001	1	No	1	Yes	Yes	1	No	30	No	Yes	No	No	No	No	No	No	No	Yes	Yes	No
2001	2	No	1	Yes	Yes	3		30	No	Yes	No	Yes	Yes	Yes	Yes	No		No
2001	3	No	1	Yes	Yes	3		30	No	Yes	No	No	No	No	Yes	No		No
2001	5	No	1	Yes	Yes	1	No	30	No	Yes	No	No	No	No	Yes	No	No	No	Yes	No
2002	1	No	0	Yes	Yes	1	No	30	Yes	No	Yes	Yes	Yes	Yes	No	No	No	Yes	No	No
2002	2	No	0	Yes	Yes	3	No	30	Yes	No	No	No	No	No	No	No	No	Yes	Yes	No
2002	3	No	0	Yes	Yes	3	No	30	Yes	No	No	No	No	No	No	No	No	No	No	No
2002	4	No	0	Yes	Yes	1	No	30	Yes	No	No	No	No	No	No	No	No	Yes	Yes	No
2002	5	No	0	Yes	Yes	1	No	30	Yes	No	No	No	No	No	Yes	No	No	Yes	Yes	No
2003	1	No	0	Yes	Yes	0		20	Yes	Yes	Yes	No	No	Yes	Yes	No		No
2003	3	No	0	Yes	Yes	0		20	Yes	Yes	No	No	No	No	Yes	No		No
2004	1	No	1	Yes	Yes	1	No	25	Yes	Yes	No	No	No	No	Yes	No		No	No	No
2004	2	No	1	Yes	Yes	1	No	25	Yes	Yes	Yes	No	No	Yes	Yes	No	No	No	No	No
2004	4	No	1	Yes	Yes	2	No	25	Yes	Yes	Yes	No	No	Yes	Yes	No	No	No	No	No
2004	5	No	1	Yes	Yes	1	No	25	Yes	Yes	Yes	No	No	Yes	Yes	Yes		No
2005	1	No	0	No	Yes	0		18	Yes	Yes						No		No
2005	2	No	0	No	Yes	0		18	Yes	Yes						No		No
2005	3	No	0	No	Yes	1	No	18	Yes	Yes	No	No	No	No	Yes	No	No	No	No	No
2005	4	No	0	No	Yes	1	No	18	Yes	Yes	No	No	No	No	Yes	No	No	No	No	No
2005	5	No	0	No	Yes	1	Yes	18	Yes	Yes	No	No	No	No	Yes	No	No	No	Yes	No
2006	1	No	0	No	Yes	1	Yes	23	Yes	Yes	No	No	No	No	No	No	No	No	No	No
2006	2	No	0	No	Yes	1	Yes	23	Yes	Yes	No	No	No	No	Yes	No	No	Yes	No	No
2006	4	No	0	No	Yes	2	Yes	23	Yes	Yes	No	No	No	No	No	No	No	Yes	No	No
2006	5	No	0	No	Yes	1	Yes	23	Yes	Yes	No	No	No	No	Yes	No	No	Yes	No	No
2007	1	No	0	No	Yes	0		26	Yes	Yes						No		No
2007	2	No	0	No	Yes	0		26	Yes	Yes						No		No
2007	3	No	1	No	Yes	0	Yes	26	Yes	Yes						No	No	Yes	No	No
2007	4	No	0	No	Yes	2	Yes	26	Yes	Yes	No	No	No	No	Yes	No	No	Yes	No	No
2007	5	No	1	No	Yes	2	Yes	26	Yes	Yes	No	No	No	No	Yes	No	No	Yes	No	No
2008	1	No	1	No	Yes	2	Yes	23	Yes	Yes	Yes	No	No	Yes	Yes	No	No	No	No	Yes
2008	2	No	1	No	Yes	1	Yes	23	Yes	Yes	Yes	No	No	Yes	Yes	No	No	Yes	No	No
2008	3	No	1	No	Yes	2	Yes	23	Yes	Yes	Yes	No	No	Yes	Yes	No	No	Yes	No	Yes
2008	4	No	1	No	Yes	2	Yes	23	Yes	Yes	No	No	No	No	Yes	No	No	Yes	No	Yes
2008	5	No	1	No	Yes	2	Yes	23	Yes	Yes	No	No	No	No	Yes	No	No	Yes	No	Yes
2009	1	No	0	No	Yes	3		21	Yes	Yes	No	Yes	No	Yes	Yes	No		No
2009	2	No	1	No	Yes	1	No	21	Yes	Yes	No	No	No	No	Yes	Yes	No	No	No	No
2009	3	No	0	No	Yes	0	No	21	Yes	Yes						No	No	Yes	No	No
2009	4	No	1	Yes	Yes	0	No	21	Yes	Yes						No	No	Yes	No	No
2009	5	No	0	No	Yes	2	No	21	Yes	Yes	Yes	No	No	Yes	Yes	No	No	Yes	No	No
2010	1	No	0	No	Yes	0		22	Yes	Yes						No		No
2010	2	No	0	No	Yes	0		22	Yes	Yes						No		No
2010	3	No	1	No	Yes	0		22	Yes	Yes						No		No
2010	4	No	1	No	Yes	0		22	Yes	Yes						No		No
2010	5	No	1	No	Yes	0		22	Yes	Yes						No		No
2011	1	No	0	Yes	Yes	0	No	28	Yes	No						No	Yes	No	Yes	No
2011	3	No	1	Yes	Yes	1	Yes	28	Yes	No	Yes	Yes	No	Yes	No	No	No	No	No	No
2011	4	No	0	Yes	Yes	1	Yes	28	Yes	No	No	No	No	No	Yes	No	No	No	Yes	No
2011	5	No	0	Yes	Yes	1	Yes	28	Yes	No	No	No	No	No	Yes	No	No	No	Yes	No
2012	1	No	0	Yes	Yes	1	Yes	22	Yes	Yes	No	Yes	No	Yes	Yes	No	No	Yes	No	No
2012	2	No	0	No	Yes	1	Yes	22	Yes	Yes	No	No	No	No	Yes	No	No	Yes	No	No
2012	3	No	0	No	Yes	1	Yes	22	Yes	Yes	No	No	No	No	Yes	No	No	No	No	No
2012	5	No	1	No	Yes	1	Yes	22	Yes	Yes	No	No	No	No	Yes	No	No	No	No	No
2013	1	No	0	No	Yes	0	Yes	21	Yes	Yes						No	No	No	No	No
2013	2	No	0	No	Yes	0	Yes	21	Yes	Yes						No	No	No	No	No
2013	3	No	0	No	Yes	0	Yes	21	Yes	Yes						No	No	No	No	No
2013	4	No	0	No	Yes	2	Yes	21	Yes	Yes	No	No	No	No	Yes	No	No	Yes	No	No
2013	5	No	0	No	Yes	1	Yes	21	Yes	Yes	No	No	No	No	Yes	No	No	Yes	Yes	No
2014	1	No	0	No	Yes	2	Yes	22	Yes	Yes	Yes	No	No	Yes	Yes	No	No	No	Yes	No
2014	2	No	0	No	Yes	2	Yes	22	Yes	Yes	No	No	No	No	Yes	No	No	No	No	No
2014	3	No	0	No	Yes	3		22	Yes	Yes	No	No	No	No	Yes	No		No
2014	4	No	1	No	Yes	2	Yes	22	Yes	Yes	No	No	No	No	Yes	No	No	Yes	No	No
2014	5	No	1	No	Yes	2	Yes	22	Yes	Yes	No	No	No	No	Yes	No	No	Yes	No	No
2015	1	No	0	No	Yes	1	No	25	Yes	Yes	Yes	Yes	Yes	Yes	Yes	No	No	No	Yes	No
2015	2	No	0	No	Yes	2	No	25	Yes	Yes	Yes	Yes	No	Yes	No	No	No	No	Yes	Yes
2015	3	No	0	Yes	Yes	1	No	25	Yes	Yes	Yes	Yes	Yes	Yes	Yes	No	No	No	Yes	No
2015	4	No	1	No	Yes	2	Yes	25	Yes	Yes	Yes	Yes	Yes	Yes	Yes	No	No	No	Yes	No
2015	5	No	1	No	Yes	2	Yes	25	Yes	Yes	Yes	Yes	No	Yes	Yes	Yes	No	No	Yes	No
2016	1	No	0	No	Yes	0	Yes	28	Yes	Yes						No	No	No	No	No
2016	2	No	0	No	Yes	0	Yes	28	Yes	Yes						No	No	No	No	No
2016	3	No	1	No	Yes	1	Yes	28	Yes	Yes	No	No	No	No	Yes	No	No	No	No	No
2016	4	No	1	No	Yes	0	Yes	28	Yes	Yes						No	No	Yes	No	No
2016	5	No	1	No	Yes	1	Yes	28	Yes	Yes	No	No	No	No	Yes	No	No	No	No	No
2017	1	No	1	Yes	Yes	2	No	22	Yes	No	No	No	No	No	Yes	No	No	Yes	Yes	No
2017	2	No	1	Yes	Yes	3	No	22	Yes	No	Yes	No	No	Yes	Yes	No		No
2017	3	No	1	Yes	Yes	2	No	22	Yes	No	No	No	No	No	Yes	No	No	Yes	Yes	No
2017	4	No	1	Yes	Yes	1	No	22	Yes	No	Yes	No	No	Yes	Yes	No	No	Yes	Yes	No
2017	5	No	1	Yes	Yes	2	No	22	Yes	No	Yes	No	No	Yes	Yes	No	No	No	No	No
2018	1	No	0	Yes	Yes	3	No	20	Yes	Yes	Yes	Yes	No	Yes	Yes	No	Yes	No	No	No
2018	2	No	0	No	Yes	3	No	20	Yes	Yes	No	No	No	No	Yes	No	Yes	No	No	No
2018	3	No	0	Yes	Yes	1	Yes	20	Yes	Yes	No	No	No	No	Yes	No	No	Yes	No	No
2018	4	No	0	Yes	Yes	3	Yes	20	Yes	Yes	No	No	No	No	Yes	No	No	No	No	No
2018	5	No	0	Yes	Yes	3	Yes	20	Yes	Yes	Yes	No	No	Yes	Yes	No	No	No	No	No
2019	1	No	1	Yes	Yes	1	No	23	Yes	Yes	No	Yes	Yes	Yes	Yes	No	No	Yes	No	No
2019	2	No	1	Yes	Yes	1	No	23	Yes	Yes	No	Yes	No	Yes	Yes	No	No	No	No	No
2019	3	No	1	Yes	Yes	3	No	23	Yes	Yes	Yes	No	No	Yes	Yes	No	No	No	No	No
2019	4	No	1	Yes	Yes	1	No	23	Yes	Yes	Yes	No	No	Yes	Yes	No		No	No	No
2019	5	No	1	Yes	Yes	1	No	23	Yes	Yes	No	No	No	No	Yes	No	No	No	No	No
2020	1	No	0	Yes	Yes	2	No	24	Yes	Yes	Yes	Yes	No	Yes	No	Yes	No	No	No	No
2020	3	No	0	Yes	Yes	2	No	24	Yes	Yes	Yes	Yes	No	Yes	No	No	No	No	No	No
2021	1	No	0	Yes	Yes	3	No	26	Yes	Yes	No	No	No	No	No	No	No	Yes	No	No
2021	4	No	1	Yes	Yes	1	No	26	Yes	Yes	No	No	No	No	Yes	No	No	No	No	No
2021	5	No	1	Yes	Yes	0	No	26	Yes	Yes						No	No	Yes	No	No
2022	1	No	0	No	Yes	2	Yes	24	Yes	Yes	No	Yes	No	Yes	No	Yes	No	Yes	No	No
2022	4	No	1	No	Yes	1	No	24	Yes	Yes	No	Yes	No	Yes	Yes	No	No	No	No	No
2022	5	No	1	No	Yes	1	No	24	Yes	Yes	No	Yes	No	Yes	Yes	No	No	No	No	No
2023	1	No	0	Yes	Yes	2	Yes	24	Yes	Yes	No	No	No	No	No	No	No	Yes	No	No
2023	2	No	0	No	Yes	3	Yes	24	Yes	Yes	No	No	No	No	No	No		No
2023	3	No	0	No	Yes	1	Yes	24	Yes	Yes	No	No	No	No	Yes	No	No	Yes	No	No
2023	4	No	0	No	Yes	2	Yes	24	Yes	Yes	No	No	No	No	Yes	No	No	Yes	No	No
2023	5	No	0	Yes	Yes	0	Yes	24	Yes	Yes						No	No	No	No	No
2024	1	No	0	Yes	Yes	3		35	Yes	Yes	No	Yes	Yes	Yes	Yes	No		No
2024	2	No	0	Yes	Yes	3		35	Yes	Yes	Yes	Yes	No	Yes	Yes	No		No
2024	3	No	0	Yes	Yes	3		35	Yes	Yes	No	Yes	No	Yes	Yes	No		No
2024	4	No	0	Yes	Yes	1	No	35	Yes	Yes	Yes	Yes	No	Yes	Yes	No	No	Yes	No	No
2024	5	No	0	Yes	Yes	1	No	35	Yes	Yes	Yes	Yes	No	Yes	Yes	No		No
2025	1	No	0	No	Yes	0	Yes	22	Yes	Yes						No	No	No	No	No
2025	2	No	0	No	Yes	0	No	22	Yes	Yes						No	No	Yes	No	No
2025	3	No	0	No	Yes	0	No	22	Yes	Yes						No	No	No	Yes	No
2025	4	No	0	No	Yes	0	Yes	22	Yes	Yes						No	No	No	No	No
2025	5	No	0	No	Yes	0	Yes	22	Yes	Yes						No	No	Yes	No	No
2026	1	No	0	Yes	No	0	No	20	Yes	Yes						No	No	Yes	No	No
2026	3	No	1	No	Yes	1	Yes	20	Yes	Yes	No	No	No	No	Yes	No	No	Yes	Yes	No
2026	4	No	1	No	Yes	1	Yes	20	Yes	Yes	No	No	No	No	Yes	No	No	Yes	No	No
2027	1	No	1	No	Yes	1	No	33	Yes	Yes	No	No	No	No	No	Yes	Yes	No	No	No
2027	2	No	1	No	Yes	0	No	33	Yes	Yes						No	Yes	No	No	No
2027	3	No	1	No	Yes	0	No	33	Yes	Yes						No	No	No	No	No
2027	4	No	1	No	Yes	1	Yes	33	Yes	Yes	No	No	No	No	No	No	No	No	No	No
2027	5	No	1	No	Yes	1	Yes	33	Yes	Yes	No	No	No	No	Yes	No	No	No	No	No
2028	1	No	1	Yes	Yes	2	No	31	No	Yes	No	Yes	No	Yes	Yes	No	No	No	No	No
2028	2	No	1	No	Yes	2	Yes	31	No	Yes	No	No	No	No	Yes	No	No	Yes	No	No
2028	3	No	1	Yes	Yes	2	Yes	31	No	Yes	No	No	No	No	Yes	No	No	Yes	No	No
2028	4	No	1	No	Yes	1	No	31	No	Yes	No	No	No	No	Yes	No	No	Yes	No	No
2028	5	No	1	No	Yes	2	No	31	No	Yes	No	No	No	No	Yes	No	No	Yes	No	No
2029	1	No	0	No	Yes	0	Yes	20	Yes	Yes						No	No	No	No	No
2029	4	No	0	No	Yes	0	No	20	Yes	Yes						No	No	No	No	No
2029	5	No	1	No	Yes	1	Yes	20	Yes	Yes	No	No	No	No	Yes	No	No	Yes	No	No
2030	1	No	0	No	Yes	2	No	30	Yes	Yes	Yes	Yes	No	Yes	No	Yes	Yes	No	Yes	No
2030	4	No	1	Yes	No	1	No	30	Yes	Yes	No	No	No	No	Yes	Yes	No	No	No	No
2030	5	No	1	Yes	No	2	No	30	Yes	Yes	No	No	No	No	Yes	No	Yes	No	Yes	No
2031	1	No	0	No	Yes	0	Yes	23	Yes	Yes						No	No	No	No	No
2031	2	No	0	No	Yes	1	Yes	23	Yes	Yes	No	No	No	No	Yes	No	No	No	No	No
2031	3	No	0	No	Yes	3		23	Yes	Yes	No	No	No	No	Yes	No		No
2031	4	No	1	Yes	Yes	3		23	Yes	Yes	No	No	No	No	Yes	No		No
2031	5	No	1	Yes	Yes	1	No	23	Yes	Yes	No	No	No	No	Yes	No	No	No	No	No
2032	1	No	0	No	Yes	1	No	20	Yes	Yes	No	No	No	No	Yes	No	No	Yes	No	No
2032	2	No	0	No	Yes	1	Yes	20	Yes	Yes	No	No	No	No	Yes	No	No	Yes	No	No
2032	3	No	0	No	Yes	1	Yes	20	Yes	Yes	No	No	No	No	Yes	No	No	Yes	No	No
2032	4	No	0	No	Yes	1	Yes	20	Yes	Yes	No	No	No	No	Yes	No	No	Yes	No	No
2032	5	No	1	No	Yes	0	Yes	20	Yes	Yes						No	No	No	No	No
2033	1	No	0	Yes	Yes	2	No	26	Yes	No	No	Yes	Yes	Yes	Yes	No	No	No	No	No
2033	2	No	0	Yes	Yes	1	Yes	26	Yes	No	No	No	No	No	Yes	No	No	No	No	No
2033	3	No	0	Yes	Yes	2	No	26	Yes	No	No	No	No	No	Yes	No	No	No	No	No
2033	4	No	0	Yes	Yes	3		26	Yes	No	No	No	No	No	Yes	No		No
2033	5	No	0	Yes	Yes	1	No	26	Yes	No	No	No	No	No	Yes	No	No	Yes	No	No
2034	1	No	0	Yes	Yes	2	No	29	Yes	No	No	No	No	No	Yes	No	No	No	Yes	No
2034	2	No	0	Yes	Yes	2	Yes	29	Yes	No	No	No	No	No	Yes	No	No	No	Yes	No
2034	3	No	0	Yes	Yes	2	Yes	29	Yes	No	No	No	No	No	Yes	No	No	Yes	Yes	Yes
2034	4	No	0	Yes	Yes	2	No	29	Yes	No	Yes	No	No	Yes	Yes	No	No	No	Yes	No
2034	5	No	0	Yes	Yes	2	Yes	29	Yes	No	No	No	No	No	Yes	No	No	No	No	No
2035	1	No	0	Yes	Yes	3		29	Yes	Yes	No	No	No	No	Yes	No		No
2035	2	No	0	Yes	No	3		29	Yes	Yes	No	No	No	No	Yes	No		No
2035	3	No	1	No	Yes	3		29	Yes	Yes	Yes	No	No	Yes	Yes	No		No
2035	4	No	0	Yes	Yes	1	Yes	29	Yes	Yes	No	No	No	No	Yes	No	No	Yes	No	No
2035	5	No	0	Yes	Yes	0	Yes	29	Yes	Yes						No		No
2036	1	No	0	No	No	0		18	Yes	Yes						No		No
2036	2	No	0	No	No	0		18	Yes	Yes						No		No
2036	3	No	0	No	No	0		18	Yes	Yes						No		No
2036	4	No	0	No	No	0		18	Yes	Yes						No		No
2036	5	No	0	Yes	No	0		18	Yes	Yes						No		No
2037	1	No	1	No	No	1	Yes	23	Yes	No	Yes	No	No	Yes	Yes	No	No	No	No	No
2037	2	No	0	No	No	1	Yes	23	Yes	No	No	No	No	No	No	No	No	No	No	No
2037	3	No	1	No	No	0	Yes	23	Yes	No						No	No	No	No	No
2037	4	No	1	No	No	1	No	23	Yes	No	No	No	No	No	No	No	No	No	Yes	No
2037	5	No	0	No	No	0	No	23	Yes	No						No	No	No	No	No
2038	1	Yes	0	Yes	Yes	2	No	23	Yes	Yes	Yes	Yes	Yes	Yes	Yes	Yes	No	No	Yes	No
2039	1	No	0	No	No	0	Yes	21	Yes	Yes						No	No	Yes	Yes	No
2039	2	No	1	No	No	0	Yes	21	Yes	Yes						No	No	Yes	Yes	No
2039	3	No	0	No	No	0	Yes	21	Yes	Yes						No	No	Yes	Yes	No
2039	4	No	1	No	No	1	Yes	21	Yes	Yes	No	No	No	No	Yes	No	No	Yes	Yes	No
2039	5	No	1	Yes	No	1	Yes	21	Yes	Yes	Yes	No	No	Yes	Yes	No	No	Yes	Yes	No
2040	1	No	0	Yes	No	2	No	22	Yes	Yes	Yes	Yes	No	Yes	Yes	No	No	No	No	No
2040	2	No	0	Yes	No	3		22	Yes	Yes	No	Yes	No	Yes	No	No		No
2040	3	No	0	Yes	No	3		22	Yes	Yes	No	No	No	No	No	No		No
2040	4	No	1	Yes	No	0		22	Yes	Yes						No		No
2040	5	No	0	Yes	No	1	No	22	Yes	Yes	No	No	No	No	No	No	No	No	No	No
2042	1	No	0	No	Yes	0	No	21	Yes	No						No	No	No	Yes	No
2042	3	No	1	Yes	Yes	2	No	21	Yes	No	Yes	No	No	Yes	Yes	No	No	No	No	No
2042	4	No	1	Yes	Yes	2	No	21	Yes	No	Yes	No	No	Yes	No	No	No	No	Yes	No
2042	5	No	1	Yes	Yes	2	No	21	Yes	No	No	No	No	No	Yes	No	No	Yes	No	No
2043	1	No	1	Yes	Yes	1	No	26	Yes	Yes	No	No	No	No	No	No		No	No	No
2043	2	No	1	Yes	Yes	0	Yes	26	Yes	Yes						No	Yes	No	No	No
2043	3	No	1	No	Yes	3		26	Yes	Yes	No	No	No	No	Yes	No		No
2043	4	No	1	No	Yes	1	Yes	26	Yes	Yes	No	No	No	No	Yes	No	No	No	No	No
2043	5	No	1	No	Yes	1	Yes	26	Yes	Yes	No	No	No	No	Yes	No	No	No	No	No
2044	1	No	0	No	Yes	1	Yes	24	No	Yes	No	No	No	No	Yes	No	No	Yes	No	No
2044	2	No	0	No	Yes	3	Yes	24	No	Yes	No	No	No	No	Yes	No		No
2044	3	No	0	No	Yes	1	Yes	24	No	Yes	No	No	No	No	Yes	No	No	Yes	No	No
2044	4	No	0	No	Yes	1	Yes	24	No	Yes	No	No	No	No	Yes	No	No	Yes	No	No
2044	5	No	0	No	Yes	1	Yes	24	No	Yes	No	No	No	No	Yes	No	No	Yes	No	No
2045	1	No	1	Yes	Yes	1	No	30	Yes	Yes	No	No	No	No	Yes	No	No	No	No	No
2045	2	No	1	Yes	Yes	1	No	30	Yes	Yes	No	No	No	No	Yes	No	No	No	No	No
2045	3	No	1	Yes	Yes	1	No	30	Yes	Yes	No	No	No	No	Yes	No	No	No	No	No
2045	4	No	1	Yes	Yes	1	No	30	Yes	Yes	Yes	Yes	No	Yes	Yes	No	No	No	No	No
2045	5	No	1	Yes	Yes	1	No	30	Yes	Yes	No	No	No	No	Yes	No	No	No	No	No
2046	1	No	0	Yes	No	1	No	33	Yes	No	No	No	No	No	No	No	No	Yes	No	No
2046	2	No	0	Yes	No	2	No	33	Yes	No	Yes	Yes	No	Yes	No	No	No	No	No	No
2047	1	Yes	0	Yes	Yes	1	No	31	Yes	No	No	No	No	No	Yes	No	No	Yes	No	No
2048	1	No	1	No	Yes	1	No	22	Yes	Yes	No	Yes	No	Yes	No	Yes	No	No	No	No
2048	3	No	0	No	Yes	1	No	22	Yes	Yes	No	No	No	No	Yes	No	No	Yes	No	No
2049	1	No	0	Yes	No	1	No	26	Yes	Yes	No	No	No	No	Yes	No	No	Yes	No	No
[truncated: 11,310 more rows]
